# Supplementary material for: Imaging vesicle formation dynamics supports the flexible model of clathrin-mediated endocytosis
Source: Nat Commun. 2022 Apr 1;13:1732. doi: 10.1038/s41467-022-29317-1 (PMC8976038; doi:10.1038/s41467-022-29317-1)
Supplement: Supplementary file 8 — Source Data [file 41467_2022_29317_MOESM8_ESM.xlsx]

## Sheet: Fig. 1c
Beads experiemt	Bead number	z[nm]
Theoretical Z profie	1	2.26901	9.08764	20.4911	36.5389	57.3168	82.9389	113.551	149.335
	2	2.58967	10.376	23.4114	41.7852	65.6271	95.1115	130.464	171.973
	3	2.62053	10.5001	23.6929	42.2919	66.4314	96.2927	132.111	174.186
	4	2.62053	10.5001	23.6929	42.2919	66.4314	96.2927	132.111	174.186
	5	2.62053	10.5001	23.6929	42.2919	66.4314	96.2927	132.111	174.186
	6	2.55952	10.2548	23.1364	41.2907	64.8424	93.9595	128.859	169.818
	7	2.62053	10.5001	23.6929	42.2919	66.4314	96.2927	132.111	174.186
	8	2.62053	10.5001	23.6929	42.2919	66.4314	96.2927	132.111	174.186
	9	2.55952	10.2548	23.1364	41.2907	64.8424	93.9595	128.859	169.818
	10	2.58967	10.376	23.4114	41.7852	65.6271	95.1115	130.464	171.973
	11	2.58967	10.376	23.4114	41.7852	65.6271	95.1115	130.464	171.973
	12	2.58967	10.376	23.4114	41.7852	65.6271	95.1115	130.464	171.973
	13	2.58967	10.376	23.4114	41.7852	65.6271	95.1115	130.464	171.973
	14	2.53007	10.1364	22.8679	40.8078	64.0764	92.8356	127.294	167.718
	15	2.55952	10.2548	23.1364	41.2907	64.8424	93.9595	128.859	169.818
	16	2.58967	10.376	23.4114	41.7852	65.6271	95.1115	130.464	171.973
	17	2.55952	10.2548	23.1364	41.2907	64.8424	93.9595	128.859	169.818
	18	2.58967	10.376	23.4114	41.7852	65.6271	95.1115	130.464	171.973
	19	2.65214	10.6271	23.9814	42.8111	67.2559	97.5043	133.801	176.46
	20	2.62053	10.5001	23.6929	42.2919	66.4314	96.2927	132.111	174.186
	21	2.62053	10.5001	23.6929	42.2919	66.4314	96.2927	132.111	174.186
	22	2.65214	10.6271	23.9814	42.8111	67.2559	97.5043	133.801	176.46
	23	2.62053	10.5001	23.6929	42.2919	66.4314	96.2927	132.111	174.186
	24	2.62053	10.5001	23.6929	42.2919	66.4314	96.2927	132.111	174.186
	25	2.34149	9.37872	21.1504	37.722	59.1882	85.6751	117.344	154.398
	26	2.68452	10.7574	24.277	43.3434	68.1015	98.7475	135.537	178.796
	27	2.55952	10.2548	23.1364	41.2907	64.8424	93.9595	128.859	169.818
	28	2.62053	10.5001	23.6929	42.2919	66.4314	96.2927	132.111	174.186
	29	2.62053	10.5001	23.6929	42.2919	66.4314	96.2927	132.111	174.186
	30	2.62053	10.5001	23.6929	42.2919	66.4314	96.2927	132.111	174.186
	31	2.58967	10.376	23.4114	41.7852	65.6271	95.1115	130.464	171.973
Calcualted z profile	1	0	0.120775	1.05469	21.3311	34.0418	50.5827	72.7253	87.2063
	2	0	26.0634	43.3662	61.1751	98.5466	126.031	164.774	198.026
	3	0	15.8538	33.4786	50.9821	69.6301	89.6984	125.957	152.478
	4	0	15.6745	42.376	65.0239	89.0728	113.913	148.709	170.728
	5	0	23.3985	38.4597	68.7439	94.5681	107.915	121.132	131.013
	6	0	2.05715	-2.02055	1.73402	23.0368	59.4518	91.0571	113.332
	7	0	13.2832	25.2267	49.4905	80.0867	93.6466	122.605	150.998
	8	0	14.4448	22.5821	39.1054	65.9611	103.837	143.303	194.036
	9	0	29.2662	54.7199	82.1745	104.48	135.957	168.47	201.484
	10	0	16.5585	46.0215	76.1425	110.466	147.875	189.897	236.478
	11	0	3.91914	18.6121	57.6281	97.6861	142.928	187.408	226.9
	12	0	3.64211	8.76682	46.4421	83.302	112.044	141.288	168.371
	13	0	5.86451	43.0137	61.2365	86.6037	110.14	120.924	140.271
	14	0	37.624	53.2265	68.2171	98.4344	112.971	132.393	148.849
	15	0	21.5998	42.9951	65.8615	102.066	132.836	152.794	174.611
	16	0	7.93627	23.6309	56.6823	87.2416	110.104	139.435	182.031
	17	0	-11.4489	-3.06307	15.9701	42.61	66.1303	95.9861	120.224
	18	0	13.7911	12.6805	27.6364	55.531	81.1439	120.461	163.646
	19	0	-6.1164	0.219431	31.8663	69.6084	98.2625	126.513	151.91
	20	0	-9.78211	-1.21288	28.31	66.6007	100.24	129.658	156.691
	21	0	12.9608	30.1877	55.5938	80.913	98.8658	121.902	142.14
	22	0	-3.82758	-0.173167	32.9733	79.7563	121.954	167.478	207.491
	23	0	-10.5274	0.83059	22.3031	56.4907	79.725	114.367	143.897
	24	0	19.5317	38.8605	65.5057	95.7051	122.647	146.094	170.156
	25	0	9.38505	18.6819	41.2093	67.9689	90.3199	104.968	118.237
	26	0	12.0638	20.6846	49.4919	84.1281	113.504	147.271	166.939
	27	0	5.4608	14.7559	37.1795	68.0908	91.6418	106.004	123.145
	28	0	5.07491	34.3204	58.6335	84.5233	103.85	121.76	131.42
	29	0	13.8118	19.1863	30.857	64.5013	97.8787	127.531	151.231
	30	0	-4.60824	19.6558	56.2244	96.3724	123.899	159.767	194.942
	31	0	0.324337	18.2384	43.4136	61.2456	73.6734	92.1206	106.351

## Sheet: Fig. 1f
	WT Cos-7			CLCa-STAR OE
min with TF-569	Exp1	Exp2	Exp3	Exp1	Exp2	Exp3
0	74.129	51.7419	63.1936	108.667	57.5161	74.4516
5	232.871	221.839	166	272.759	221.355	180.645
10	313.613	266.935	252.677	346.032	313.516	281.032
15	360.516	335.71	297.774	390.32	305.613	311.5
20	385.839	295.71	301.032	426.567	386	317.677

## Sheet: Fig. 2d,e
Analysis of COS-7 cells			# Curved events					# Flat events					Cell area [um2]	# Curved events/ Cell area/ min					# Flat events/ Cell area/ min					Curv Total	Flat Total	Flat/Curved
Exp date	Cell exp id	Cell CME analysis ID	10-20	20-40	40-60	60-80	80-100	10-20	20-40	40-60	60-80	80-100		10-20	20-40	40-60	60-80	80-100	10-20	20-40	40-60	60-80	80-100
03.07.20	OS_CLC-STAR.001.nd2	Cell1_0.3s	25	26	8	7	2	5	2	0	0	0	2102	0.00237869	0.00247383	0.00076118	0.000666032	0.000190295	0.000475737	0.000190295	0	0	0	0.00647	0.000666	0.102937
	OS_CLC-STAR.002.nd2	Cell2_0.3s	58	120	71	47	11	8	11	11	8	4	2167	0.00535302	0.0110752	0.00655284	0.00433779	0.00101523	0.000738348	0.00101523	0.00101523	0.000738348	0.000369174	0.028334	0.003876	0.136797
	OS_CLC-STAR.003.nd2	Cell3_0.3s	39	25	14	10	7	9	6	2	3	0	2691	0.00289855	0.00185805	0.00104051	0.000743218	0.000520253	0.000668896	0.000445931	0.000148644	0.000222965	0	0.007061	0.001486	0.210452
	OS_CLC-STAR.102.nd2	Cell4_0.3s	58	114	51	18	21	28	35	8	4	1	2597	0.00446669	0.00877936	0.00392761	0.00138621	0.00161725	0.00215633	0.00269542	0.000616095	0.000308048	7.70119e-05	0.020177	0.005853	0.290083
	OS_CLC-STAR.202.nd2	Cell5_0.3s	25	29	22	10	3	18	10	10	2	4	2720	0.00183824	0.00213235	0.00161765	0.000735294	0.000220588	0.00132353	0.000735294	0.000735294	0.000147059	0.000294118	0.006544	0.003235	0.494346
	OS_CLC-STAR.203.nd2	Cell6_0.3s	40	68	40	25	14	30	38	23	15	9	3501	0.00228506	0.0038846	0.00228506	0.00142816	0.000799771	0.0017138	0.00217081	0.00131391	0.000856898	0.000514139	0.010683	0.00657	0.614996
06.02.20	OS_CLC-STAR_EGF.101.nd2	Cell7_0.3s	11	13	6	6	2	4	8	1	0	0	2818	0.000780696	0.00092264	0.000425834	0.000425834	0.000141945	0.000283889	0.000567779	7.09723e-05	0	0	0.002697	0.000923	0.342232
	OS_CLC-STAR_EGF.102.nd2	Cell8_0.3s	18	14	6	4	3	5	1	1	1	0	1814	0.00198456	0.00154355	0.000661521	0.000441014	0.000330761	0.000551268	0.000110254	0.000110254	0.000110254	0	0.004961	0.000882	0.177787
	OS_CLC-STAR_EGF.201.nd2	Cell9_0.3s	30	32	32	18	12	7	5	2	2	1	2848	0.00210674	0.00224719	0.00224719	0.00126404	0.000842697	0.000491573	0.000351124	0.000140449	0.000140449	7.02247e-05	0.008708	0.001194	0.137115
06.03.20	OS_CLC-STAR_EGF.002.nd2	Cell10_0.3s	21	41	13	6	1	10	12	4	1	1	2636	0.00159332	0.00311077	0.000986343	0.000455235	7.58725e-05	0.000758725	0.00091047	0.00030349	7.58725e-05	7.58725e-05	0.006222	0.002124	0.341369
	OS_CLC-STAR_EGF.003.nd2	Cell11_0.3s	24	23	14	6	2	8	7	1	1	0	2020	0.00237624	0.00227723	0.00138614	0.000594059	0.00019802	0.000792079	0.000693069	9.90099e-05	9.90099e-05	0	0.006832	0.001683	0.246341
08.31.19 / 05.04.20	OS_CLC-STAR.101.nd2	Cell12_0.3s	22	26	11	7	4	3	8	0	0	1	2223	0.00197931	0.00233918	0.000989654	0.00062978	0.000359874	0.000269906	0.000719748	0	0	8.99685e-05	0.006298	0.00108	0.171483
09.10.19 / 05.04.20	OS_CLC-STAR.201.nd2	Cell13_0.3s	31	37	15	11	4	6	4	3	2	0	3363	0.00184359	0.00220042	0.000892061	0.000654178	0.000237883	0.000356824	0.000237883	0.000178412	0.000118941	0	0.005828	0.000892	0.153054

## Sheet: Fig. 3 c,d
deltaZ.Beg-CLC.Beg [s]	CCS Lifetime
11.4	72.9
0.6	71.4
-3.3	12
1.2	5.4
1.2	6
46.2	111
0.3	59.4
-1.2	9.9
-0.9	18
58.5	76.5
4.2	10.2
1.2	10.2
0	23.7
-1.2	11.4
-2.1	51.3
5.4	71.1
-3.6	67.5
-3.6	23.1
3	23.1
1.8	14.4
3.6	13.5
-2.1	6.6
1.5	8.4
-0.3	11.1
1.2	6.6
9.3	125.1
0.6	5.4
24	107.7
-1.8	51
-2.1	12.6
3.6	6.6
-1.2	11.1
0.3	8.4
6.9	51.3
1.5	11.4
0.9	61.2
1.2	9.6
1.5	7.8
2.4	11.4
1.2	7.5
2.4	18.9
-1.8	8.7
0.6	8.1
-3.3	24
-2.7	7.8
0.6	10.5
29.1	42
0	8.4
-0.6	29.4
-2.1	5.1
-0.3	5.4
3	36.3
6	7.8
0.9	5.4
1.2	7.2
3.6	6.9
12.3	18.9
0.6	11.7
1.2	7.5
3.6	13.5
5.7	15.9
2.7	14.1
1.2	8.7
4.5	9.9
0	7.5
4.5	33.9
0.3	13.5
4.2	9.3
0.3	14.7
-0.3	6.9
4.5	22.2
0.6	9.3
0.9	6.9
7.8	21.6
0.3	5.7
0.3	5.4
-0.9	6
0.9	5.4
0.6	6.3
4.2	6.6
0	5.1
9.9	51.3
7.2	161.1
18	49.5
11.1	25.5
7.2	29.4
0.6	67.8
4.5	7.8
0.3	62.1
18.6	55.2
-1.8	23.7
5.7	13.5
8.1	173.7
5.1	12.6
0	13.8
2.4	23.7
-0.6	15.6
12.6	75.6
-0.3	10.5
12	28.8
29.7	101.1
-0.6	6
0.9	21.9
16.2	70.8
21.3	149.4
-0.3	16.2
5.4	26.1
14.4	66
2.7	36.9
8.4	27
23.4	37.2
12.6	13.8
0	9
-0.6	18.3
2.4	10.2
12.9	40.8
-3.6	12.6
0.3	15.3
15.9	18.3
27.3	63.9
5.7	23.1
-0.6	33.9
21.9	26.7
-0.6	6
6	21.9
2.4	21.6
6.9	43.2
3.3	43.2
1.8	20.4
30.3	49.2
2.4	11.4
15.3	31.8
2.4	26.7
3	21.3
3.6	6.3
22.2	51.6
20.4	51.9
2.1	9.9
1.5	6
8.1	33.9
16.2	25.2
6	88.5
6	36.3
-1.8	19.2
4.8	27.3
7.5	8.7
27	39
12.3	20.4
6.3	30.6
4.8	105.6
-3.3	16.2
1.5	37.2
7.5	20.4
9.3	33.9
5.7	23.1
8.1	21.6
1.8	14.7
1.8	8.7
15.3	29.7
-3.6	8.1
9.9	31.8
11.4	21.3
16.5	35.4
12.3	52.5
18.3	56.4
2.4	13.8
11.7	24.6
39.3	81
-1.5	14.4
-1.5	25.2
4.8	18.6
21	32.4
9	27.3
6.6	19.8
-3	5.7
-0.9	53.1
15.6	20.4
0.9	6.9
8.7	25.5
3.9	8.4
1.5	55.2
4.2	17.7
0.6	6.9
0	9.6
3.6	23.4
-0.3	23.7
0	6
60.3	119.1
-1.2	29.4
5.7	52.5
6.9	22.5
32.4	43.2
5.7	17.1
-3.3	20.7
19.5	58.8
9.9	31.2
105	149.1
9.9	14.7
6.6	20.1
9.3	79.5
9.6	17.7
2.1	12.6
3.6	6.9
3.3	39
-2.1	12.9
13.2	26.1
5.7	61.5
14.1	29.4
19.5	23.4
7.2	23.7
7.2	24.3
1.5	16.8
48	60
0.9	7.8
0.9	12.3
21.6	45.6
0.3	24.9
32.7	56.4
-3.6	9
-2.4	57.3
10.8	42.6
61.8	105.6
2.4	7.2
-2.1	14.4
-1.2	6.9
-2.1	6.3
24	27.9
0	11.7
0	8.1
58.8	132.3
1.2	23.1
12.9	25.2
12.6	16.5
31.5	61.2
1.5	10.5
3.3	12.6
9.6	13.8
7.8	20.7
0.6	5.7
47.7	108.6
9.6	68.1
-2.1	31.5
14.4	62.7
18	35.7
5.7	15.6
0.3	12
0.6	20.4
0.6	47.1
12	22.5
1.8	6.9
3.6	19.8
6.9	26.1
35.4	53.4
0.9	29.7
3.6	27.9
9.9	15
5.4	23.1
8.7	29.1
0.3	30.3
0.9	11.1
9	14.1
9	21.3
8.4	24.3
13.5	79.5
5.4	22.5
3.9	61.5
9	38.7
2.1	18.3
34.2	47.7
-0.9	15.6
15	48
1.8	45.6
3.9	5.7
39	66.3
5.1	19.2
9.9	65.7
5.1	34.5
18.9	52.8
0	5.1
12	18.3
0.9	19.8
42.6	59.4
14.1	44.1
5.7	6.9
-3	8.1
30.3	52.5
9.3	20.7
8.4	40.8
15.6	35.4
0.3	17.7
9.3	66
2.7	87.6
-2.4	10.5
18.6	32.1
16.8	29.1
16.5	80.1
-3	13.2
12	27.3
3.6	8.7
0.6	12
1.2	5.1
2.1	8.4
2.7	26.4
-0.9	30.6
11.7	11.1
3	33.9
11.7	30
2.1	21
43.2	75.6
-1.2	66
8.1	19.8
21.3	65.7
4.2	7.8
1.5	7.8
0.9	9.3
6.9	31.5
1.2	57.3
6	17.1
-2.7	12.9
13.8	30
0.9	16.8
9.3	22.5
1.2	14.7
1.2	5.4
0.6	12.6
2.1	16.8
0.3	8.1
2.4	6.3
-0.3	13.8
0.6	12
0.6	9.6
5.4	18.3
-1.8	37.2
2.1	6
1.2	12.9
0.9	7.5
4.2	19.8
-1.2	5.1
8.7	20.4
0	9.9
1.8	15
2.1	5.1
0.9	6.9
27	29.7
1.8	88.5
12	45.3
0	42.9
7.5	209.1
-2.7	11.7
3.3	8.4
1.8	9.3
11.7	61.2
3.9	9.6
4.2	54.6
7.5	9.6
5.7	26.4
-0.9	5.4
-0.3	6.3
-0.3	5.1
6	22.5
-0.9	12.6
7.8	10.5
0.9	95.1
-0.3	10.2
-3.3	8.7
33.6	129
11.1	58.5
3.6	16.2
0	7.5
0.3	5.7
9	79.2
-2.4	72.6
-0.9	9
0.6	6
-1.5	14.1
10.8	14.1
0	15.6
-0.3	12.6
-0.9	9.3
1.2	6.9
0.3	11.7
1.5	15
0.6	5.4
6.3	14.7
0.6	8.4
2.7	6.3
-0.6	6
19.5	26.4
19.8	23.7
2.7	46.8
1.2	16.2
11.7	60.9
1.2	6.6
3.3	9
-0.3	5.4
2.4	17.1
12.3	27
-0.6	9
-3.6	7.2
0.3	6
2.7	62.4
1.5	7.8
6.3	17.1
4.5	36.6
3.6	5.1
0.6	23.1
7.2	45
1.2	10.8
0.6	15.3
1.5	9
9.9	14.7
0	5.7
12	16.8
3.9	6.6
7.8	9.3
5.1	21.6
10.5	10.2
-1.5	7.8
2.4	13.2
-0.9	6.6
-0.6	7.5
7.8	26.7
21.9	29.7
-2.1	21
0	10.2
39.9	50.7
8.4	18.9
12.3	41.4
-0.9	7.2
98.4	96.9
-3.6	5.1
10.5	12.6
58.8	62.4
0.3	10.5
8.7	13.8
0.3	7.5
9.9	36
-0.6	170.1
15.3	28.8
6	21.6
15.9	79.2
9.9	20.1
30.3	87
1.5	6
6	75.6
116.7	156.6
8.4	48.6
10.8	14.4
35.1	160.2
0.6	5.7
33.3	51.3
4.8	8.7
23.7	54
4.8	9
6.6	33
23.4	63.9
9.3	55.5
6.3	49.5
21.6	117
-1.8	74.4
3.6	129.6
-1.5	9
21	41.4
16.5	28.2
9.3	25.2
2.4	9.6
1.5	5.7
7.2	28.2
5.7	8.1
10.5	31.2
9.6	153
-3.6	9.3
43.2	135.3
7.2	25.2
-0.6	13.2
9	17.1
39.6	46.2
33.3	76.8
1.8	11.7
78.9	115.2
-1.8	16.5
4.5	6.6
3	49.2
0.9	5.4
50.7	114
1.2	5.4
1.2	23.1
-0.3	14.1
6.6	81.3
2.4	8.4
102.6	117.9
15	54
2.1	21
15.3	92.7
5.1	10.5
-0.3	47.1
5.4	69.9
1.5	6.6
8.1	12.6
23.1	83.1
26.7	28.5
0.3	118.5
3	7.8
14.7	35.7
33.6	46.8
-0.3	9.9
6.6	9.9
3.9	18
8.7	21
8.1	60
35.7	88.5
-0.3	6.9
55.8	64.2
53.1	91.8
15	38.7
2.1	12
13.8	64.5
6.9	17.7
0.3	8.4
0.6	14.1
10.2	37.2
14.7	19.2
3.9	8.7
11.4	27
2.4	9.6
7.8	38.1
28.8	106.2
10.8	37.5
8.4	127.2
3	8.1
2.4	16.2
19.8	109.8
15.6	81.6
12.6	23.1
3	5.1
6.9	24.9
3.9	7.8
-3.6	5.7
19.2	59.7
53.4	57.9
-0.6	9.9
4.5	84.3
5.7	24
34.5	35.1
3.9	39.3
2.4	8.7
2.1	5.4
-1.8	23.4
20.7	23.7
1.5	5.7
-3.3	24
31.2	69.3
-0.9	23.4
2.1	6.6
9.3	17.1
-2.4	31.2
4.2	12
6.9	38.1
38.4	41.7
19.2	39.6
-0.3	51
12.3	23.4
10.2	13.5
4.5	8.1
20.4	62.4
66.6	82.2
0	11.4
15.9	20.7
12.9	49.2
16.2	35.4
0.3	6
0.6	24.3
6.6	8.7
28.8	50.7
7.2	74.4
2.4	10.2
1.8	24
6.3	8.7
7.8	8.4
16.2	29.7
28.8	33.6
0.3	13.2
18.9	33.9
5.1	12.6
3.9	30.3
18	22.5
9.9	19.2
7.5	11.4
22.8	31.2
5.7	22.5
1.8	14.1
12.9	22.5
0.3	17.7
0.6	5.7
4.8	17.1
12.9	27.6
10.2	20.4
2.7	6.6
3.3	5.1
5.4	13.5
1.5	14.1
0.6	15.3
7.5	9.9
4.2	7.8
2.4	5.7
19.8	40.2
-0.3	5.1
-0.6	19.2
-3	26.4
0	6
47.7	99.6
8.4	19.5
13.2	32.7
2.4	30.3
-3.6	15.3
5.1	10.2
1.2	24.6
39.9	41.4
26.1	28.8
4.8	21.9
3.3	21
-3.3	5.1
9.6	162
0	18.3
-3	16.5
5.1	41.4
-0.9	8.4
4.8	14.1
-0.9	15.3
6.3	19.2
2.7	19.2
0.6	7.8
8.7	13.2
3.3	9
1.8	10.2
12.9	27.3
0.9	18
-1.5	5.1
16.8	20.4
0.9	25.8
9	11.1
2.1	50.4
3.3	9.6
0.3	14.1
6.9	122.1
3	14.4
10.8	28.5
0	6.3
33	149.4
12.6	30.6
28.8	99
2.7	14.4
0	22.8
4.2	12.6
1.2	6.6
22.5	51
-2.4	11.4
10.5	14.4
0.6	21.3
6	21
-3.6	32.7
15	52.5
7.5	16.5
-1.8	42.9
1.5	55.8
-1.8	5.1
2.1	21
0.6	7.5
2.4	9.3
2.7	13.2
1.2	17.7
4.2	6.9
-3	7.5
2.1	6.6
2.1	5.7
8.7	13.2
6.6	10.5
1.8	6.3
-3.9	10.2
4.5	20.1
-1.2	6.3
-3	5.1
0.6	137.1
-3	19.2
71.1	173.7
18.9	78
4.5	11.4
1.5	45.9
35.4	41.1
9.6	14.7
2.4	5.1
1.2	15.3
-0.3	5.4
6.3	15.6
2.1	12.6
3	7.8
1.5	7.5
-3	29.1
3.9	6.3
6	15
5.4	12.9
3.9	9
1.8	7.2
-1.2	69.3
-0.6	15
15.6	46.8
0	32.4
7.5	44.7
14.1	19.5
-0.6	6.9
1.8	24.3
-0.3	7.8
1.8	8.4
-3.9	23.1
6	9.9
2.4	38.4
97.8	112.2
12.3	21.9
29.7	37.5
7.8	25.2
0.9	38.4
0.9	16.8
0.6	7.5
-3.6	83.4
0	5.4
7.2	8.7
6.9	30.3
0	28.8
2.7	7.8
4.8	6.3
3.9	6.9
-0.6	8.1
-0.3	12
2.7	5.1
3.6	5.1
-0.3	35.1
-2.4	6.6
5.7	7.2
4.2	7.5
3.6	13.5
12.9	19.8
4.5	20.7
1.5	11.4
1.8	6
33.6	34.2
0.3	8.7
5.4	23.7
-0.6	7.8
-1.2	15
-0.6	5.1
35.7	41.7
0.3	7.8
39.3	63.9
45.9	55.2
4.2	6
18	43.5
12.6	62.4
-0.9	10.5
21.3	81
17.4	29.7
37.8	94.5
12.6	105.6
12	103.2
6	8.4
-0.3	6.3
34.8	47.1
6	22.8
28.8	55.8
30	34.5
36.6	62.7
1.2	23.7
1.2	103.2
-3.3	6
1.5	31.8
-0.6	10.8
1.2	39.6
-0.3	6.9
3.6	12.6
-3	6.9
6	11.1
44.7	73.2
2.7	11.1
0.3	63.6
-3.3	5.4
1.8	50.1
15.3	26.1
12.3	25.5
-1.5	6
-1.5	38.1
2.4	6.9
50.1	119.7
11.1	13.2
41.1	62.4
-3.3	6.9
49.8	60
13.2	79.2
24.6	39.6
-0.6	36.3
10.5	112.5
3	23.7
31.2	87.9
35.4	53.7
9.3	8.7
-0.3	26.4
-3.6	55.8
9.9	18.6
20.7	22.2
17.7	26.7
8.4	9
7.5	33
5.7	23.7
65.1	92.1
44.1	91.5
3.9	5.4
13.8	34.8
2.7	37.2
11.4	31.8
3.3	6.3
-1.5	16.5
13.2	20.7
-3.6	14.7
52.2	72.6
0.9	6.6
1.5	57.6
13.8	70.5
51.6	75
5.1	51.9
-3.3	5.4
-0.3	6.9
12.9	15.3
2.1	5.1
0.9	5.7
1.2	15
39.9	63
7.5	7.5
2.4	5.1
20.7	35.7
19.5	42.3
14.7	25.5
4.2	27
5.1	31.8
-3.3	8.1
9.3	21.6
-2.4	7.5
11.7	11.7
0.9	13.8
0.9	11.4
0.6	5.1
6	10.2
-3	6.6
38.7	81.3
8.1	17.1
0.3	9.9
-0.3	220.8
-0.9	5.4
-0.3	9
6.9	22.8
-1.2	6
0	6.6
24.3	35.1
0.9	10.5
16.2	25.2
12.9	25.8
0.3	8.7
8.7	10.2
3	9.6
4.2	46.2
11.4	21.6
5.4	6.6
7.8	15.3
40.2	57.3
6	9.3
4.2	13.8
11.1	21
1.8	11.1
4.5	25.8
3.3	9.3
-1.2	6
3	25.2
-3.3	32.4
-3	5.1
1.2	5.4
0	8.7
2.1	7.5
2.1	5.4
1.2	6.3
-1.2	6.3
-0.9	7.5
19.8	29.4
1.8	6.9
16.8	29.4
3	6.6
1.5	5.7
1.8	22.8
10.8	42.3
0.6	32.4
11.7	13.8
0.3	7.5
0.6	8.1
1.8	10.2
2.4	6.3
1.8	5.7
1.5	12.9
4.5	10.8
-2.4	8.1
3.9	5.4
1.5	7.2
63.9	123.6
3	5.4
2.4	26.1
5.1	42
0.3	6.3
6.6	102
10.5	60.9
-0.3	5.1
40.5	52.5
11.1	163.5
8.4	45
0.9	12.6
-0.3	7.2
6.9	10.8
-0.3	5.4
17.7	35.4
24.6	49.5
2.7	15.6
9.9	73.8
22.5	70.5
0.9	9.9
2.7	115.2
28.5	63.3
9.9	29.7
0	7.8
8.4	56.1
33.3	76.5
1.5	6
4.2	5.4
0.3	11.1
14.4	86.4
4.8	11.4
0.6	5.1
3.3	6.9
3.3	14.4
0.3	17.4
-0.6	11.1
3	7.5
0	17.7
1.5	85.8
3.9	11.4
25.2	34.8
11.1	60.6
2.1	6.3
11.1	73.8
11.1	13.5
7.2	37.5
0.6	5.1
0.6	9.6
1.8	6.9
3	5.1
9.3	44.1
11.7	14.7
6.3	9.3
-0.6	25.8
3.9	6.6
8.7	41.7
11.7	120.6
0.9	6.3
25.5	52.5
4.5	13.8
6	81.6
65.7	93.3
-1.5	5.4
2.1	36
4.5	5.1
-3.3	15.3
3	6.6
15.6	80.4
2.4	6
1.8	5.4
2.4	10.8
-2.7	11.7
26.1	72
20.4	36.9
9	14.1
2.7	10.2
8.4	9.6
-0.6	9.6
0.6	26.4
3	30.3
4.8	6.9
-0.3	6.3
33	39
4.2	10.8
14.1	98.7
4.5	15.9
16.5	28.8
37.8	41.1
4.2	6.9
2.7	12
3.9	6.9
-0.6	30.6
3.6	51.3
3	10.5
2.1	6.9
39.6	44.1
25.5	43.5
16.8	52.8
8.7	11.1
4.8	41.4
9.6	51.3
5.4	23.4
8.1	18
6	12
1.8	9
0.6	6
3.3	6.6
0.3	8.4
2.1	9.9
0.9	5.4
0.9	7.2
6.9	12.9
3	12.6
5.1	8.4
-0.6	7.2
2.7	6.6
0.9	51
3.9	10.8
25.8	206.1
-3.3	41.7
-0.9	6.6
7.5	30
7.5	19.2
2.7	41.1
-2.7	8.7
23.7	85.2
1.8	43.5
1.2	9.9
8.7	17.4
1.8	44.7
-0.3	9.9
-3.3	15
-3.3	6.3
2.4	7.2
33	90.3
-0.3	9.9
33.9	48.3
-1.2	8.7
3.3	78.3
94.2	151.5
101.7	179.4
1.2	24
9	13.2
42	107.7
1.5	6.3
12.6	40.5
8.1	18.6
1.2	21.3
2.1	7.5
73.8	119.1
5.4	39
-0.9	12.6
4.8	27.9
3.3	82.5
4.8	39.3
64.8	119.4
0.9	17.4
0.3	19.5
7.5	42
2.7	5.7
6.3	13.2
-0.3	9.3
-0.6	12
5.4	11.1
1.2	32.4
7.2	14.4
2.7	11.1
0.9	12.6
1.5	13.2
20.4	48.3
21.9	81.9
3.3	6.3
3.3	6
3.3	5.7
5.4	5.1
-2.1	23.1
2.4	6.6
4.8	29.7
-0.6	8.7
-1.5	9.3
1.2	18.9
2.4	13.2
4.8	23.7
11.7	15.9
76.2	113.1
0.6	25.8
30.9	85.8
4.5	46.8
-0.3	26.1
0.3	12.6
88.5	151.8
11.7	49.5
18.9	38.7
17.1	51.9
-0.9	7.5
81.6	97.5
0.6	5.4
3.9	5.7
3.9	6
14.1	35.4
14.4	42.3
-3.3	18
54.9	93
0.9	11.7
12.6	30.9
8.1	146.4
1.8	17.4
6.3	15
7.8	11.1
0.3	8.7
13.5	31.8
4.2	18.3
7.2	8.7
6	92.4
4.2	11.1
3.9	33.9
7.8	39.9
3.9	160.8
9.9	15
23.1	130.2
3.3	6
7.8	12.3
-2.4	27
12.3	27
3.6	8.1
28.2	73.5
29.7	63
6	13.5
29.1	55.5
-0.3	12.6
4.5	7.2
3.9	10.8
-3.3	34.8
-2.7	11.1
30.9	39.6
18	38.1
15	47.4
0.9	5.7
27.9	61.5
12.9	24.3
7.2	21.3
8.1	19.5
8.7	25.8
1.5	37.5
3.9	10.5
-1.8	15
0	6
5.7	11.4
38.4	57
-3.3	10.8
28.8	59.4
15.9	21
6.6	8.1
6.9	6.9
12	13.8
3.3	15.3
-2.7	7.2
-0.9	32.4
0.6	6
19.8	24
4.5	6.3
2.4	8.1
15	15.3
8.1	45.9
15.9	35.1
15	19.5
56.7	85.5
5.1	5.4
3.6	24
3	11.1
6.6	9.3
7.2	15.6
5.7	19.8
14.7	58.8
16.8	41.1
22.5	30
2.1	7.8
31.8	54.6
6	19.2
12	38.4
12	39.9
-0.3	7.5
2.4	8.4
3.9	12.9
13.2	15
0	9.3
-2.1	6
52.8	63.6
5.7	38.4
8.7	19.2
3	6.6
3.9	6
-0.6	16.2
0.3	12.3
5.4	6
-2.7	63.6
-0.6	6
12	22.2
29.1	47.4
6.3	10.8
9.9	31.8
3.6	8.7
9.3	11.7
1.2	31.8
13.8	23.1
1.8	6.3
16.5	38.1
15.3	27.9
9.9	20.4
10.8	20.4
4.8	11.4
3.3	27.9
-3.9	9.3
2.4	5.7
3.6	12
-0.9	6
48.6	128.7
0.3	14.7
11.1	19.2
1.8	10.2
83.4	152.1
23.1	57.9
-3.6	7.2
26.4	63
0	34.2
1.2	8.7
0.9	12.9
18	42.9
14.7	23.7
25.2	36
5.1	9.3
7.8	13.8
7.2	21
6	16.5
48.9	149.7
4.2	6
17.4	49.8
-2.4	18.6
1.8	98.7
0.6	5.7
0.3	10.5
-1.8	6.3
6	22.5
0.6	80.1
-0.3	8.4
35.7	51.6
0.3	8.7
17.7	31.8
2.7	8.4
17.1	68.1
0.9	11.1
14.1	69.6
2.7	7.8
-1.8	8.1
3.6	21
2.1	54.9
0	15.6
2.4	36
0	8.4
0.3	9.9
1.5	5.4
3.6	9.3
25.2	28.5
5.1	9.9
11.1	43.2
16.5	21
0	42.3
23.4	70.5
-3.9	85.5
6.9	51.6
-0.3	12.9
3.9	5.7
35.4	40.2
2.7	9
3	13.5
-1.2	50.7
0.6	36.3
6	25.2
6.9	29.1
25.5	34.8
33	39
-1.8	6.3
8.1	11.4
-0.9	17.4
5.7	14.7
6	21
13.5	18.9
21.9	28.8
10.8	20.7
12.9	28.2
6.3	30.9
19.5	60.3
9.6	13.5
12.3	17.7
-2.1	8.4
-0.9	15
3.3	15.9
-0.9	29.7
17.7	60.9
2.1	13.8
12.3	57
1.2	6
4.2	8.1
19.8	35.1
2.1	9.9
2.7	8.7
2.1	9.9
0.6	21
-0.9	14.7
0.3	41.7
1.8	14.7
1.5	9.3
4.2	9.3
2.4	18.6
3.3	24.6
11.4	26.7
3.6	5.7
-0.9	13.5
3	7.5
4.8	15
-0.6	8.4
-0.6	5.7
3	17.7
11.4	19.8
5.1	58.5
1.5	16.8
5.1	11.7
5.1	16.2
9.6	34.8
20.7	31.5
21.6	38.4
5.1	15.6
1.2	56.4
0	7.2
11.7	21
20.4	23.1
-0.3	6.6
19.2	22.8
-3.6	26.7
0	5.7
18.9	46.5
-3	7.2
-2.4	20.7
18.6	35.4
-3.6	20.1
0.9	6
-2.7	25.5
36.3	70.2
14.4	52.2
8.1	44.1
9.6	25.5
13.2	17.1
3.6	7.2
6	19.5
0.6	23.7
1.5	6
5.4	12.3
20.1	28.5
4.5	10.5
-3.6	12
-2.1	6.9
-2.7	10.5
2.1	10.8
1.5	14.1
-1.8	10.5
-1.2	9
-0.6	9.6
-1.5	15.6
2.4	9
5.7	8.7
6.3	24.3
0.3	5.4
5.7	7.5
-1.8	5.7
9.6	27.9
2.1	15
20.7	34.2
9.3	46.8
3.6	19.5
2.4	8.1
13.8	17.1
2.7	9.3
0.3	5.7
63.3	67.8
-1.2	36.6
-0.9	12.6
0.9	12.3
3.3	26.7
0	6
6.6	70.8
0.9	5.7
5.1	7.5
1.2	13.8
2.1	5.7
6.9	13.5
29.1	80.1
3	11.1
19.2	73.8
-3.6	88.2
-1.8	26.4
0.9	6.3
3.9	35.7
22.2	31.8
14.1	25.5
6.9	17.4
3.3	5.7
2.7	35.7
-3.6	7.8
5.4	38.7
-1.2	7.8
2.7	9
21.3	23.4
5.4	7.2
25.8	34.5
0.6	6.9
8.4	11.4
6.6	16.8
5.4	24.9
0.6	111
5.7	8.7
24.3	27.3
-2.4	12.9
12.9	31.5
2.1	38.4
0.9	10.2
1.8	6.9
37.8	68.4
0.3	8.1
6.6	7.5
8.1	9.9
-0.9	17.1
-2.7	30.6
-2.1	18.3
6	30.9
11.4	18.6
4.2	9.3
-3.3	5.7
4.5	6
12.9	42.9
6.9	29.7
11.7	14.4
2.4	60.6
17.7	30.9
0.3	5.1
-0.6	19.5
6.6	6.9
9.9	17.1
15.3	19.5
1.8	33.9
-2.4	34.2
4.2	6
-0.6	6
8.7	15
4.2	8.4
40.5	43.8
25.5	32.1
4.2	6
8.1	42
-0.6	7.5
-3.3	7.8
2.4	10.8
2.1	8.4
0	13.5
12	26.7
0.9	5.1
2.7	6.9
3.9	6.3
1.2	9.3
-3.6	5.1
11.4	21.6
16.5	22.2
19.2	37.8
-1.2	141.3
6.6	20.1
0.6	5.4
6	10.8
2.4	78.9
-0.6	6.9
10.5	84.3
-0.6	39
-1.5	50.7
30.3	50.7
6	20.7
24	41.7
18.6	34.2
34.5	131.7
10.5	86.7
17.7	95.4
3	45.3
-3	16.8
2.7	5.4
14.4	72.6
20.7	31.2
-3	11.4
0.3	6
-0.9	26.1
12	45
1.8	5.7
15.3	23.4
5.1	42.6
1.8	44.1
5.1	12
0.3	17.1
10.2	30.6
9.3	13.8
0	5.1
15.6	64.2
-2.7	5.4
14.1	63.9
1.5	6.3
1.8	16.2
4.5	33.6
22.5	45
13.2	16.2
4.5	14.7
0.9	6
2.4	14.4
2.7	9.6
27.6	39.3
8.1	24.3
6.3	16.2
1.8	6
7.5	27
12	36
16.2	31.2
12.9	30.6
28.8	36.9
0.3	8.4
0.9	6.3
1.5	6
34.8	44.1
7.2	14.4
1.5	11.1
0	7.5
7.2	9.3
5.1	8.1
23.7	50.1
7.5	17.4
1.2	30
3.3	15
35.4	78.9
4.2	22.8
43.2	69.3
-2.1	6.6
0.6	12.6
-0.6	10.8
-2.7	8.4
60.9	127.8
3	5.7
9	34.5
-1.8	10.5
-0.6	6.6
0.3	9.6
3.3	5.1
6	7.5
3.3	5.7
0.3	7.8
5.4	75
6.3	47.4
0.9	7.2
0.9	6.3
0.9	6
11.4	24
0.9	12.9
6.3	17.4
2.1	8.4
0.9	29.4
14.1	39
0.6	19.8
1.8	8.7
4.8	58.2
3.3	6.9
-2.4	45.3
8.1	9
-2.7	8.4
0.6	16.2
2.4	5.4
-3.6	7.2
0.6	9
1.5	11.1
16.5	20.7
13.5	55.2
15.6	19.5
10.5	14.4
9.3	7.8
3.9	72.3
5.7	11.4
-1.2	9.6
0	6
36.3	38.1
-3.6	10.2
9.6	13.5
-0.6	7.2
6.3	22.8
2.7	31.8
15.3	18.3
8.1	78.3
2.1	11.4
15	28.5
1.2	9.3
-1.2	9.9
11.1	61.5
6.3	14.4
-1.8	5.7
26.1	43.5
1.5	8.4
22.8	35.4
47.7	56.1
0.3	5.1
-3.3	10.2
5.4	11.7
4.8	9.6
-3.3	10.2
14.1	21.6
-1.8	6
-0.6	5.4
2.4	25.8
0.9	5.4
6.9	9.6
5.1	30
-0.9	41.1
0.6	6.6
-3	5.4
12.9	17.4
0.9	6.9
1.5	9.3
0.3	60
3.3	6.6
3.9	50.7
1.8	32.7
6.3	28.5
0	14.7
0.9	8.1
-3	5.1
1.2	9
-2.4	16.5
1.8	13.2
7.2	32.4
-3.3	15.6
8.4	36.6
0.9	6
1.5	33.6
0.3	6.6
10.2	13.8
-3.3	5.1
-2.4	63.9
-1.5	9.9
10.8	21.9
-1.2	9.9
17.1	31.8
2.4	11.7
0.6	14.4
3.9	11.1
0	15.6
15.6	26.4
-1.5	5.1
4.2	21.3
1.2	57
8.7	45.9
0.6	15.9
1.8	10.2
0	8.1
1.5	29.4
14.4	22.2
4.2	11.1
-3.3	5.4
1.2	9.6
-0.9	34.2
0.6	19.8
-1.5	6.6
-0.9	6.6
3.9	9.3
1.8	12
11.1	46.5
1.8	31.2
9.3	10.8
-3	120.6
3.9	13.2
7.2	17.1
2.7	6.9
-2.4	13.2
-0.6	7.5
-1.8	26.7
1.2	5.7
8.7	16.2
15.3	21.6
3	83.1
3	9
2.1	6.9
35.1	51
24.6	31.5
0.6	5.7
0.9	5.7
2.4	7.2
9	15
1.2	70.2
-3.6	33.3
0	9.3
9.6	23.1
1.8	6
2.7	8.1
3.3	10.5
-0.9	7.8
4.2	8.1
-1.2	47.4
3.3	11.4
-3.6	6
4.8	6.3
6.9	8.7
17.7	34.5
3.6	7.2
1.8	22.2
1.8	24
0.6	6.3
0.3	7.2
2.7	5.1
0.3	9
5.1	41.7
0.3	23.7
5.1	13.2
5.7	8.1
7.8	31.2
-1.8	6.9
-3.6	13.8
0.3	68.1
6.9	17.7
0.9	5.7
3	11.7
1.2	6
8.7	22.8
9.6	33
7.2	6.9
4.2	11.1
4.8	8.1
19.2	49.5
-3	79.5
8.1	161.4
3	17.1
2.4	25.5
1.5	5.4
15.9	69.6
6.9	18
30.9	34.5
-3	6.6
17.7	81.3
46.2	52.2
11.4	24.9
19.2	24
9	24
6.6	59.1
3.3	12.9
0.9	21.3
-3.3	9.9
8.1	118.5
3.3	59.7
-0.9	32.1
9.9	39.3
44.4	49.8
2.1	8.1
1.2	9.6
4.2	19.2
-3	6
13.2	29.1
3.3	11.7
7.8	26.4
3.3	8.1
10.8	16.8
21.3	27.9
15.9	29.1
0.6	13.5
50.4	57.6
-0.6	14.7
6	28.2
9	26.7
5.4	34.8
12	20.7
10.8	27.6
47.7	74.1
9.3	24.6
2.7	21.3
-2.1	13.2
1.5	6.3
6	43.5
3.6	39.3
-3.6	11.7
16.2	25.2
-2.1	10.5
6.6	17.7
3	19.5
-0.9	7.2
7.8	13.8
15	36
-1.5	9.9
0.3	7.5
-0.6	6
6.6	8.1
3.6	5.1

## Sheet: Fig. 3e,f
	[5-20s]			(20-50s]			>50s
	Exp1	Exp2	Exp3	Exp1	Exp2	Exp3	Exp1	Exp2	Exp3
Nuc	6.86391	5.88235	9.90654	2.13018	1.17647	2.24299	1.18343	0.235294	1.49533
CCM	30.8876	35.2941	32.1495	7.33728	6.11765	6.35514	2.84024	2.58824	2.24299
FTC	12.3077	16.4706	15.8879	20.9467	18.1176	22.243	15.503	14.1176	7.47664

## Sheet: Fig. 4a
	SD of delta z measurmetns
% florophores present in the system	0.1	0.3	0.5	0.7	1
% vescile formed
0	0	0	0	0	0
1	0	2.25107e-16	0	2.79822e-16	5.02117e-16
2	0.412812	0.353125	0.302591	0.232667	1.11582e-16
3	0.710834	0.612952	0.389472	0.272279	2.95804e-14
4	0.980515	0.780636	0.415195	0.302598	1.95092e-14
5	1.2045	0.821975	0.510354	0.37885	3.72815e-14
6	1.36171	0.913704	0.547439	0.358811	3.81522e-14
7	1.52049	0.945273	0.623981	0.393645	4.97978e-14
8	1.66809	0.907827	0.654206	0.418053	4.15555e-14
9	1.78302	1.01166	0.680656	0.438522	5.66199e-14
10	1.91705	0.997619	0.658247	0.432552	4.2605e-14
11	2.07817	1.10803	0.672894	0.446483	4.17511e-14
12	2.34356	1.11749	0.737584	0.494323	5.81052e-14
13	2.43748	1.23551	0.736928	0.454648	6.04348e-14
14	2.59686	1.26153	0.741637	0.467962	6.97186e-14
15	2.65553	1.16542	0.751042	0.513487	6.2914e-14
16	2.97572	1.17952	0.78768	0.572747	7.04642e-14
17	2.98089	1.23551	0.824292	0.538392	7.28987e-14
18	3.17925	1.28275	0.899569	0.548713	6.25283e-14
19	3.44011	1.32612	0.938174	0.610223	7.81587e-14
20	3.42377	1.33751	0.955248	0.629191	6.74572e-14
21	3.63668	1.36718	0.988319	0.619009	6.56832e-14
22	3.44342	1.4548	0.967956	0.604561	5.21003e-14
23	3.28437	1.61839	0.917397	0.60495	6.04257e-14
24	3.4671	1.56772	0.908607	0.587755	6.55676e-14
25	3.41786	1.53354	0.974782	0.561667	7.45341e-14
26	3.29075	1.54996	1.02538	0.618465	7.58511e-14
27	3.40834	1.5289	1.06146	0.620991	9.51372e-14
28	3.48822	1.49233	1.15592	0.647995	9.44955e-14
29	3.53408	1.59104	1.16014	0.628064	9.97494e-14
30	3.61596	1.59271	1.12897	0.703518	7.55781e-14
31	3.64741	1.57935	1.08925	0.717938	1.13896e-13
32	3.51818	1.65523	1.14845	0.730911	9.03501e-14
33	3.71183	1.69157	1.10231	0.730206	8.39967e-14
34	3.74217	1.76927	1.10658	0.741853	9.79124e-14
35	3.7628	1.77877	1.18858	0.760374	9.17737e-14
36	3.88415	1.76094	1.20709	0.805987	9.50353e-14
37	3.99895	1.70918	1.17162	0.77741	8.23489e-14
38	4.17614	1.74108	1.18581	0.845608	1.09798e-13
39	4.32573	1.8279	1.19094	0.868052	9.68439e-14
40	4.51558	1.97226	1.14864	0.883875	1.04245e-13
41	4.33323	1.95229	1.12757	0.926473	9.37467e-14
42	4.39061	2.09948	1.17615	0.96801	8.99014e-14
43	4.54783	2.20026	1.15058	0.968545	8.9216e-14
44	4.59383	2.17127	1.1035	0.94317	8.45361e-14
45	4.60222	2.19509	1.17216	0.923098	9.69433e-14
46	4.37772	2.18724	1.29357	0.885236	9.69465e-14
47	4.30904	2.21021	1.23737	0.95924	9.94978e-14
48	4.31315	2.22255	1.23473	0.975886	9.8136e-14
49	4.25677	2.15107	1.26209	0.963366	9.3595e-14
50	4.13282	2.17597	1.30292	0.941002	9.18522e-14
51	4.18992	2.15594	1.3115	0.955846	1.02409e-13
52	4.27393	2.12358	1.33302	0.944821	8.27365e-14
53	4.30638	2.05184	1.30952	1.01835	7.70086e-14
54	4.19506	2.1138	1.37567	1.07974	8.63756e-14
55	4.24897	2.17149	1.40488	1.07814	1.1415e-13
56	4.38054	2.12288	1.45166	1.13746	1.00267e-13
57	4.43714	2.08747	1.4265	1.11	9.62146e-14
58	4.50171	2.06951	1.42791	1.07237	9.36161e-14
59	4.57048	2.01825	1.4493	1.06616	1.04249e-13
60	4.55465	1.943	1.54055	1.04485	1.14009e-13
61	4.72226	2.03259	1.53572	1.07934	1.27105e-13
62	4.86556	2.1133	1.56326	1.10118	1.24388e-13
63	4.78064	2.25096	1.57393	1.12136	1.10372e-13
64	4.52304	2.20241	1.60502	1.10234	1.2393e-13
65	4.56473	2.12809	1.62689	1.12497	1.37338e-13
66	4.67358	2.23344	1.63629	1.15034	1.18245e-13
67	4.9206	2.26202	1.6649	1.18852	1.28792e-13
68	4.87004	2.25325	1.67125	1.21305	1.3791e-13
69	4.99229	2.40029	1.70109	1.15336	1.59891e-13
70	4.89257	2.50314	1.65652	1.14248	1.37108e-13
71	5.08359	2.50149	1.68362	1.17923	1.43174e-13
72	5.16958	2.52666	1.70578	1.17457	1.39128e-13
73	5.19648	2.49672	1.71696	1.20695	1.40865e-13
74	5.2726	2.40716	1.81417	1.23944	1.36607e-13
75	5.13782	2.46286	1.79197	1.27647	1.25746e-13
76	5.48587	2.58471	1.83349	1.27805	1.25671e-13
77	5.70601	2.69175	1.90016	1.27978	1.47896e-13
78	5.83094	2.74415	1.91576	1.28097	1.46924e-13
79	6.08736	2.7675	1.91339	1.30763	1.33212e-13
80	6.06974	2.6182	1.97278	1.32622	1.56826e-13
81	6.18392	2.69057	1.99033	1.35878	1.47825e-13
82	6.21679	2.81161	2.06281	1.42688	1.63012e-13
83	6.34979	2.69366	2.07062	1.42941	1.52919e-13
84	6.56272	2.60567	2.04644	1.44838	1.65901e-13
85	6.46649	2.7703	1.96413	1.45668	1.40548e-13
86	6.4378	2.81267	2.04586	1.45288	1.44863e-13
87	6.492	2.75357	2.04565	1.47433	1.50653e-13
88	6.18005	2.84253	2.02505	1.49683	1.28544e-13
89	6.12729	2.85376	2.07993	1.48372	1.48827e-13
90	5.90296	2.8522	2.07848	1.47612	1.66032e-13
91	5.98849	2.77237	2.03906	1.48291	1.47315e-13
92	5.99075	2.79335	2.09615	1.48739	1.56239e-13
93	6.055	2.89695	2.21112	1.49476	1.62265e-13
94	5.96771	2.98664	2.21682	1.50421	1.49775e-13
95	6.1054	2.89286	2.24858	1.54742	1.5482e-13
96	6.26059	2.87478	2.28132	1.56875	1.53689e-13
97	6.3551	2.93986	2.26214	1.60804	1.54841e-13
98	6.49764	3.04758	2.28435	1.57494	1.54843e-13
99	6.54069	3.13758	2.29866	1.62342	1.71474e-13
100	6.61236	3.0306	2.29693	1.60573	1.57302e-13

## Sheet: Fig. 4d,e
			Events total Curved					Events total FLAT								per cella re per min		Events total Curved					Events total FLAT
		Cochort	10-20s	20-40s	40-60s	60-80s	80-100s	10-20s	20-40s	40-60s	60-80s	80-100s	Cell area	per min			Cochort	10-20s	20-40s	40-60s	60-80s	80-100s	10-20s	20-40s	40-60s	60-80s	80-100s	Sum curved	Sum flat
Exp1	Ctrl siRNA + CLCa-STAR	Cell8	11	33	19	14	5	5	11	7	3	1	1596	5		Ctrl siRNA + CLCa-STAR	Cell8	0.00137845	0.00413534	0.00238095	0.00175439	0.000626566	0.000626566	0.00137845	0.000877193	0.00037594	0.000125313	0.0102757	0.00338346
		Cell9	8	18	15	8	3	13	16	16	2	3	1280	5			Cell9	0.00125	0.0028125	0.00234375	0.00125	0.00046875	0.00203125	0.0025	0.0025	0.0003125	0.00046875	0.008125	0.0078125
		Cell10	27	20	8	10	5	11	8	1	2	1	1557	5			Cell10	0.00346821	0.00256904	0.00102762	0.00128452	0.000642261	0.00141297	0.00102762	0.000128452	0.000256904	0.000128452	0.00899165	0.0029544
		Cell11	35	44	15	4	3	12	8	0	0	0	1104	5			Cell11	0.00634058	0.00797101	0.00271739	0.000724638	0.000543478	0.00217391	0.00144928	0	0	0	0.0182971	0.00362319
		Cell12	37	33	16	16	3	4	4	3	1	0	1660	5			Cell12	0.00445783	0.0039759	0.00192771	0.00192771	0.000361446	0.000481928	0.000481928	0.000361446	0.000120482	0	0.0126506	0.00144578
		Cell13	29	33	29	13	10	6	2	1	3	0	1522	5			Cell13	0.00381078	0.0043364	0.00381078	0.00170828	0.00131406	0.000788436	0.000262812	0.000131406	0.000394218	0	0.0149803	0.00157687
		Cell14	18	21	18	8	5	4	6	1	1	3	1028	5			Cell14	0.00350195	0.0040856	0.00350195	0.00155642	0.000972763	0.00077821	0.00116732	0.000194553	0.000194553	0.000583658	0.0136187	0.00291829
		Cell16	30	48	35	20	8	6	9	8	0	1	2179	5			Cell16	0.00275356	0.00440569	0.00321248	0.0018357	0.000734282	0.000550711	0.000826067	0.000734282	0	9.17852e-05	0.0129417	0.00220285
	CLCa siRNA + CLCa-STAR	Cell1	10	26	36	14	7	24	50	35	12	8	1386	5		CLCa siRNA + CLCa-STAR	Cell1	0.001443	0.0037518	0.00519481	0.0020202	0.0010101	0.0034632	0.00721501	0.00505051	0.0017316	0.0011544	0.0134199	0.0186147
		Cell2	18	32	11	11	5	4	3	1	0	0	1087	5			Cell2	0.00331187	0.00588776	0.00202392	0.00202392	0.000919963	0.000735971	0.000551978	0.000183993	0	0	0.0141674	0.00147194
		Cell3	26	20	5	6	2	10	6	5	3	0	1517	5			Cell3	0.00342782	0.00263678	0.000659196	0.000791035	0.000263678	0.00131839	0.000791035	0.000659196	0.000395517	0	0.00777851	0.00316414
		Cell5	31	50	26	16	12	15	18	6	4	0	1187	5			Cell5	0.00522325	0.0084246	0.00438079	0.00269587	0.0020219	0.00252738	0.00303286	0.00101095	0.000673968	0	0.0227464	0.00724516
		Cell6	19	19	13	3	4	29	28	8	5	6	1184	5			Cell6	0.00320946	0.00320946	0.00219595	0.000506757	0.000675676	0.00489865	0.00472973	0.00135135	0.000844595	0.00101351	0.0097973	0.0128378
		Cell7	22	19	25	13	6	2	5	4	0	1	1135	5			Cell7	0.00387665	0.00334802	0.00440529	0.00229075	0.00105727	0.000352423	0.000881057	0.000704846	0	0.000176211	0.014978	0.00211454
																per cell area per min		Events total Curved					Events total FLAT
Exp2		Cochort	10-20s	20-40s	40-60s	60-80s	80-100s	10-20s	20-40s	40-60s	60-80s	80-100s	Cell area	per min			Cochort	10-20s	20-40s	40-60s	60-80s	80-100s	10-20s	20-40s	40-60s	60-80s	80-100s	Sum curved	Sum flat
	Ctrl siRNA + CLCa-STAR	Cell_11	22	55	43	13	9	18	31	20	5	2	1935	5		Ctrl siRNA + CLCa-STAR	Cell_11	0.0022739	0.00568475	0.00444444	0.00134367	0.000930233	0.00186047	0.00320413	0.00206718	0.000516796	0.000206718	0.014677	0.0078553
		Cell_12	55	126	37	15	8	1	1	1	0	0	1953	5			Cell_12	0.00563236	0.0129032	0.00378904	0.0015361	0.000819252	0.000102407	0.000102407	0.000102407	0	0	0.02468	0.00030722
		Cell_15	10	13	10	7	3	6	9	6	3	0	583	5			Cell_15	0.00343053	0.00445969	0.00343053	0.00240137	0.00102916	0.00205832	0.00308748	0.00205832	0.00102916	0	0.0147513	0.00823328
		Cell_16	32	48	28	20	13	1	5	8	0	0	2210	5			Cell_16	0.00289593	0.00434389	0.00253394	0.00180995	0.00117647	9.04977e-05	0.000452489	0.000723982	0	0	0.0127602	0.00126697
		Cell_17	24	46	27	9	4	2	5	1	1	0	1193	5			Cell_17	0.00402347	0.00771165	0.0045264	0.0015088	0.000670578	0.000335289	0.000838223	0.000167645	0.000167645	0	0.0184409	0.0015088
		Cell_18	23	43	32	11	9	11	8	6	2	3	1279	5			Cell_18	0.00359656	0.006724	0.00500391	0.00172009	0.00140735	0.00172009	0.00125098	0.000938233	0.000312744	0.000469116	0.0184519	0.00469116
		Cell_19	33	35	21	15	8	5	15	8	6	1	1761	5			Cell_19	0.00374787	0.00397501	0.00238501	0.00170358	0.000908575	0.000567859	0.00170358	0.000908575	0.000681431	0.000113572	0.01272	0.00397501
		Cell_21	28	18	14	5	9	15	6	1	1	0	1337	5			Cell_21	0.00418848	0.0026926	0.00209424	0.000747943	0.0013463	0.00224383	0.000897532	0.000149589	0.000149589	0	0.0110696	0.00344054
		Cell_22	22	23	19	6	6	1	9	3	4	1	722	5			Cell_22	0.00609418	0.00637119	0.00526316	0.00166205	0.00166205	0.000277008	0.00249307	0.000831025	0.00110803	0.000277008	0.0210526	0.00498615
	CLCa siRNA + CLCa-STAR	Cell1	38	69	33	12	6	9	20	3	2	1	1195	5		CLCa siRNA + CLCa-STAR	Cell1	0.00635983	0.0115481	0.00552301	0.00200837	0.00100418	0.00150628	0.00334728	0.000502092	0.000334728	0.000167364	0.0264435	0.00585774
		Cell2	33	52	41	19	5	9	16	11	2	1	1279	5			Cell2	0.00516028	0.00813135	0.00641126	0.00297107	0.000781861	0.00140735	0.00250195	0.00172009	0.000312744	0.000156372	0.0234558	0.00609851
		Cell3	21	15	5	2	5	5	0	0	1	0	2048	5			Cell3	0.00205078	0.00146484	0.000488281	0.000195313	0.000488281	0.000488281	0	0	9.76563e-05	0	0.0046875	0.000585937
		Cell4	10	17	7	5	4	14	10	11	5	5	1364	5			Cell4	0.00146628	0.00249267	0.00102639	0.000733138	0.00058651	0.00205279	0.00146628	0.0016129	0.000733138	0.000733138	0.00630499	0.00659824
		Cell5	21	74	53	15	5	15	42	19	1	3	1235	5			Cell5	0.00340081	0.0119838	0.008583	0.00242915	0.000809717	0.00242915	0.00680162	0.00307692	0.000161943	0.00048583	0.0272065	0.0129555
		Cell6	31	44	30	17	6	12	11	4	6	0	1688	5			Cell6	0.00367299	0.00521327	0.0035545	0.00201422	0.0007109	0.0014218	0.00130332	0.000473934	0.0007109	0	0.0151659	0.00390995
		Cell7	22	62	36	15	7	8	18	5	1	1	737	5			Cell7	0.00597015	0.016825	0.00976934	0.00407056	0.00189959	0.00217096	0.00488467	0.00135685	0.00027137	0.00027137	0.0385346	0.00895522
		Cell8	42	55	34	18	8	24	26	6	2	2	1421	5			Cell8	0.00591133	0.00774103	0.00478536	0.00253343	0.00112597	0.0033779	0.00365939	0.000844476	0.000281492	0.000281492	0.0220971	0.00844476
		Cell9	44	82	49	15	6	7	13	4	1	3	1951	5			Cell9	0.00451051	0.00840595	0.00502307	0.00153767	0.000615069	0.000717581	0.00133265	0.000410046	0.000102512	0.000307535	0.0200923	0.00287032
		Cell10	30	41	30	11	5	5	5	1	0	1	1168	5			Cell10	0.00513699	0.00702055	0.00513699	0.00188356	0.000856164	0.000856164	0.000856164	0.000171233	0	0.000171233	0.0200342	0.00205479
																per cell area per min		Events total Curved					Events total FLAT
Exp3		Cochort	10-20s	20-40s	40-60s	60-80s	80-100s	10-20s	20-40s	40-60s	60-80s	80-100s	Cell area	per min			Cochort	10-20s	20-40s	40-60s	60-80s	80-100s	10-20s	20-40s	40-60s	60-80s	80-100s	Sum curved	Sum flat
	Ctrl siRNA + CLCa-STAR	Cell13	15	17	4	3	0	13	14	1	2	1	1187	5		Ctrl siRNA + CLCa-STAR		0.00252738	0.00286436	0.000673968	0.000505476	0	0.0021904	0.00235889	0.000168492	0.000336984	0.000168492	0.00657119	0.00522325
		Cell14	28	49	18	5	6	14	16	5	3	2	1237	5				0.00452708	0.00792239	0.00291027	0.000808407	0.000970089	0.00226354	0.0025869	0.000808407	0.000485044	0.000323363	0.0171382	0.00646726
		Cell15	22	62	41	17	7	9	22	6	5	0	1608	5				0.00273632	0.00771144	0.0050995	0.00211443	0.000870647	0.0011194	0.00273632	0.000746269	0.000621891	0	0.0185323	0.00522388
		Cell17	13	14	10	1	4	11	10	6	3	1	883	5				0.00294451	0.00317101	0.00226501	0.000226501	0.000906002	0.00249151	0.00226501	0.001359	0.000679502	0.000226501	0.00951302	0.00702152
		Cell18	28	39	16	4	3	13	19	13	4	2	1482	5				0.00377868	0.00526316	0.00215924	0.000539811	0.000404858	0.00175439	0.0025641	0.00175439	0.000539811	0.000269906	0.0121457	0.00688259
		Cell19	21	48	15	7	4	23	26	19	6	2	1124	5				0.00373665	0.00854093	0.00266904	0.00124555	0.000711744	0.00409253	0.00462633	0.00338078	0.00106762	0.000355872	0.0169039	0.0135231
		Cell20	19	39	22	11	3	8	7	4	0	0	1306	5				0.00290965	0.00597243	0.00336907	0.00168453	0.000459418	0.00122511	0.00107198	0.000612557	0	0	0.0143951	0.00290965
		Cell22	35	26	21	6	2	10	4	3	6	1	1767	5				0.00396152	0.00294284	0.00237691	0.000679117	0.000226372	0.00113186	0.000452745	0.000339559	0.000679117	0.000113186	0.0101868	0.00271647
		Cell23	12	15	11	3	3	28	23	7	4	2	1067	5				0.0022493	0.00281162	0.00206186	0.000562324	0.000562324	0.00524836	0.00431115	0.00131209	0.000749766	0.000374883	0.00824742	0.0119963
		Cell24	34	40	29	7	4	16	26	8	2	4	1366	5				0.00497804	0.00585652	0.00424597	0.00102489	0.000585652	0.00234261	0.00380673	0.0011713	0.000292826	0.000585652	0.0166911	0.00819912
	CLCa siRNA + CLCa-STAR	Cell3	22	45	19	11	2	8	18	8	2	3	676	5		CLCa siRNA + CLCa-STAR		0.00650888	0.0133136	0.0056213	0.00325444	0.000591716	0.00236686	0.00532544	0.00236686	0.000591716	0.000887574	0.0292899	0.0115385
		Cell4	11	11	4	4	3	9	9	11	5	3	787	5				0.00279543	0.00279543	0.00101652	0.00101652	0.000762389	0.00228717	0.00228717	0.00279543	0.00127065	0.000762389	0.00838628	0.0094028
		Cell5	14	6	10	5	6	10	19	14	10	7	609	5				0.0045977	0.00197044	0.00328407	0.00164204	0.00197044	0.00328407	0.00623974	0.0045977	0.00328407	0.00229885	0.0134647	0.0197044
		Cell6	23	23	16	13	5	9	12	12	2	0	884	5				0.00520362	0.00520362	0.00361991	0.00294118	0.00113122	0.0020362	0.00271493	0.00271493	0.000452489	0	0.0180995	0.00791855
		Cell7	19	28	9	4	5	7	8	4	3	3	1240	5				0.00306452	0.00451613	0.00145161	0.000645161	0.000806452	0.00112903	0.00129032	0.000645161	0.000483871	0.000483871	0.0104839	0.00403226
		Cell9	19	19	10	7	6	16	21	12	5	2	1087	5				0.00349586	0.00349586	0.00183993	0.00128795	0.00110396	0.00294388	0.00386385	0.00220791	0.000919963	0.000367985	0.0112236	0.0103036
		Cell10	35	40	29	15	11	7	8	3	5	1	1387	5				0.00504686	0.00576784	0.00418169	0.00216294	0.00158616	0.00100937	0.00115357	0.000432588	0.000720981	0.000144196	0.0187455	0.00346071
		Cell11	32	40	19	13	10	17	32	26	6	7	1560	5				0.00410256	0.00512821	0.0024359	0.00166667	0.00128205	0.00217949	0.00410256	0.00333333	0.000769231	0.000897436	0.0146154	0.0112821
		Cell12	17	21	11	13	7	5	6	6	3	1	1110	5				0.00306306	0.00378378	0.00198198	0.00234234	0.00126126	0.000900901	0.00108108	0.00108108	0.000540541	0.00018018	0.0124324	0.00378378
														5

## Sheet: Fig. 4f,g
CTRL siRNA		CLCa siRNA
deltaZ.Beg-CLC.Beg [s]	CCS Lifetime	deltaZ.Beg-CLC.Beg [s]	CCS Lifetime
1.2	30.6	18	103.2
43.5	63.6	9.3	12.6
6	8.1	54	57.3
6	76.5	12.9	30
2.4	7.2	12.6	19.2
3.6	6.6	14.4	30.6
9	17.7	6.6	24
18.9	80.4	3.9	10.5
12	37.2	74.7	121.8
2.1	14.4	26.1	91.5
-2.7	7.2	3.3	108.6
41.4	53.1	15.6	24.6
1.5	7.8	55.5	57
99.6	137.7	12.3	26.7
21.9	59.4	-0.9	15.6
0.3	6.6	9.3	55.2
0	6	16.5	41.4
5.4	9.9	11.1	36.9
1.5	9.6	33	48
-2.1	127.2	4.2	37.8
32.4	72	26.7	51.6
-2.1	10.2	20.4	43.5
10.8	17.4	30.6	81.3
51.6	75	35.1	66.3
11.7	15.3	5.1	15.3
7.2	10.2	27.6	33.6
26.4	147.6	8.1	42.3
2.1	6	21	69.9
-0.9	5.1	-0.6	5.1
22.2	76.8	-0.6	6
27.6	102.6	48.6	110.1
4.8	6.9	28.5	65.4
17.1	22.5	16.2	68.1
-3.9	7.2	10.2	32.1
0.9	15.9	8.7	25.2
6.9	17.4	7.2	102
1.2	6.6	9.9	69.6
3.3	8.4	12.9	31.2
-0.3	6.3	8.7	43.8
3	10.8	14.1	82.5
11.4	15.9	6	9.3
6	12.6	-0.6	8.4
8.1	10.5	35.7	66.9
-0.9	5.4	2.4	32.1
1.5	12.3	16.5	50.4
0.6	24	18	32.1
0.6	8.4	-1.2	130.8
16.2	19.2	0.6	35.7
3.6	8.1	-2.4	44.4
2.7	24	7.5	12.9
5.7	32.4	0.9	20.1
-2.7	5.4	7.2	48.6
16.2	35.7	2.4	39.9
0	13.2	13.8	48.3
6	32.1	4.2	5.4
10.8	15.6	21.6	72.9
22.8	134.1	4.5	52.2
17.4	26.4	-1.2	16.2
2.1	21	14.1	60.3
-3	22.5	7.2	28.5
23.7	106.2	24.3	32.7
0	78	-1.5	24
-2.4	87.6	-1.2	17.1
-1.5	13.5	7.5	18.9
2.4	6	1.2	6.9
26.4	51.6	21.9	44.4
2.1	17.4	6.9	22.2
26.7	44.4	-0.6	43.5
4.2	6	0	5.4
3.9	21.3	-3.3	6.3
9.9	64.5	0.3	6
0.3	41.1	7.2	14.4
6.9	17.1	10.5	14.7
9	17.7	2.7	7.8
2.7	41.4	16.2	67.8
0.3	21	28.8	28.8
3.9	9.6	16.8	60
1.8	18.9	-0.6	21
1.8	28.8	0	15
0	52.2	-1.5	9
-3.9	5.1	3	5.1
0.6	5.7	4.5	37.5
21.6	36.9	0.3	7.8
16.8	61.2	0	7.2
1.2	26.4	0.6	6.9
0	35.7	4.5	24.6
-0.6	9.3	71.7	93
0	5.4	16.2	45
2.4	8.4	6.6	22.2
30.3	43.8	1.8	27.6
1.5	11.7	3.6	9.9
1.2	7.2	-2.7	22.5
3.6	119.1	1.2	9.9
2.7	5.7	3.3	29.7
0	14.1	-0.3	15.6
42	62.7	10.2	13.2
11.4	19.5	0.6	11.1
4.2	6	-2.7	7.5
2.1	12.3	0	6
7.2	40.8	-0.3	16.8
5.4	11.1	-2.1	9.6
7.8	20.1	-0.9	9.6
4.5	14.4	4.8	7.2
0.6	6.6	4.5	10.2
43.5	78.9	13.2	19.5
9.6	165.6	0.6	8.7
0.6	18.9	3	12
0.6	5.4	33.6	37.8
7.5	39	39.9	67.2
9.9	65.1	2.7	9.9
2.1	102.9	3.3	8.1
12	15.6	-2.1	8.7
2.1	15.6	-0.9	5.7
0.6	18	24.9	39.6
0	13.2	1.5	5.4
5.1	117.9	-3.6	15.6
111.6	164.4	5.1	24.6
-0.3	5.1	2.7	5.1
-0.9	63.9	-3.3	7.5
0.9	10.8	5.4	12
-3.6	22.5	0	11.4
3.6	5.1	-1.5	5.4
-1.2	6.9	6.3	9.6
0.6	9.6	2.4	5.4
4.8	48	25.5	33.9
2.1	60	-0.3	13.5
-0.6	12.6	2.7	45.3
8.7	14.1	3.3	9.6
18	33.3	2.4	54.9
-0.9	15.3	8.4	26.7
10.5	36.9	5.1	35.4
11.1	36.3	17.1	39.9
6.6	41.4	6.9	41.1
7.5	9	6.6	39.6
5.4	28.5	1.2	35.4
-0.9	7.2	3.9	17.1
25.8	38.4	4.5	15.6
4.5	32.4	14.7	38.1
-2.1	15.6	3.3	18.9
-1.2	8.1	6.6	11.1
0.9	86.7	23.7	77.1
1.5	6.6	-3	70.5
3.9	46.2	-0.3	32.4
19.5	31.2	7.5	80.4
1.5	7.5	2.7	43.8
-0.3	8.1	2.1	11.4
0.6	8.1	-0.6	27.9
1.8	12.3	12.3	164.4
0.9	5.7	5.1	24
-3.3	9	23.1	41.7
-3	5.7	8.1	11.4
3	15.3	-0.6	17.1
4.2	7.8	12	37.8
1.5	6.3	13.2	27.9
0	5.7	-2.7	38.7
8.4	17.1	26.4	57.3
1.5	13.8	6.3	15.9
5.4	55.5	42.3	50.7
-1.8	59.1	2.7	7.5
-3.6	33.3	-1.8	20.4
4.2	7.2	8.1	37.2
0.9	19.8	6	54.3
20.4	71.1	-0.6	18.3
60.6	117.3	23.4	54.3
12	36	7.2	32.1
-3.3	7.8	-0.9	127.8
23.4	78	2.4	31.8
7.5	9.9	2.4	49.5
6.3	62.4	2.1	26.1
-1.5	16.5	35.4	62.7
0.9	12.6	1.8	48
-2.4	57.9	2.7	6.9
27	60	7.5	11.4
14.1	24	20.1	27.3
0	11.7	3.3	11.4
0	11.4	1.2	12.3
2.1	13.8	1.5	56.4
13.8	76.5	0.3	9.9
1.5	17.7	8.1	44.7
3	24.6	1.5	6.6
13.2	55.8	1.2	23.1
20.7	83.7	-3.3	16.2
16.2	39.3	-3.3	9.9
-0.9	8.1	0.9	77.4
12.9	27.3	5.7	22.5
1.8	8.4	12.3	40.2
26.4	29.7	17.1	90
22.8	60	0	9
-1.2	5.4	19.8	35.1
7.2	48.3	17.7	28.5
12.3	28.8	-3.6	12.6
-1.8	6	12	12.6
7.5	22.8	54.3	70.5
6	8.7	24	43.2
4.2	49.8	29.7	36.9
8.4	40.5	3.6	6.6
0	10.5	-0.3	31.2
15	42.9	32.4	73.2
47.7	95.1	-0.9	21.9
7.5	111	-0.3	5.7
4.8	56.7	8.1	13.5
16.8	52.5	3	17.7
33.3	102.3	10.2	18.3
-0.3	6.9	6.6	21
22.5	58.8	-0.3	13.2
5.4	22.8	25.8	37.8
16.2	45.9	15	45
-2.4	7.2	-2.7	18.3
5.4	8.7	3.9	45.3
16.2	77.7	-1.8	9
0.9	27	0.6	6.9
24.9	72.3	-3.6	13.5
0.9	26.4	6.3	18.3
1.5	9.6	1.2	6.3
0.6	46.2	0	5.7
5.7	18.3	0.9	12
1.8	9	6.3	23.4
8.1	36.3	66.9	81
2.4	9.3	13.2	30.9
9.3	36.9	63.3	95.4
-1.8	24	2.1	9
3.3	5.7	-0.3	31.5
-2.1	44.1	8.1	28.8
7.5	17.4	0.3	39.3
-0.6	21.6	3	48.6
12.9	27.3	4.8	15
5.7	15	4.5	23.1
11.1	23.7	17.4	19.2
-2.4	5.1	33.3	78.3
-1.2	26.1	6	6.9
3.6	14.1	0	10.8
5.4	5.4	46.5	51.3
2.1	9	5.4	15.9
2.7	5.7	-2.1	5.4
-1.8	18.9	17.4	73.5
4.2	17.1	2.4	6
-3.3	22.5	16.8	40.5
6	43.2	2.7	41.1
-2.4	5.1	9	40.8
3.6	6.9	2.4	6
10.2	30.9	3	10.5
-0.6	9.3	-1.2	23.4
-2.1	47.7	70.2	116.1
2.7	6.9	21	47.1
15.9	35.4	-1.2	12.6
41.1	47.7	23.1	163.2
1.5	6.6	0.6	9.3
1.2	17.7	5.7	25.5
-1.2	19.2	9.6	38.7
-0.9	5.7	63.9	91.5
5.1	148.8	0.9	60.6
8.1	61.5	3	21.6
5.1	20.4	10.5	54.9
0	34.2	61.2	68.4
6.6	19.5	7.5	20.7
2.1	193.5	16.8	51.6
-1.5	10.5	1.5	15.9
-0.9	27.3	1.8	23.7
-3.3	15.9	9.9	30.9
21	185.7	3.6	12.6
9.3	62.4	35.1	166.8
-2.1	18.6	-3	27
6	28.8	2.4	6.3
1.8	5.7	18.3	24.3
10.8	27.9	28.2	37.2
8.4	40.2	6.6	8.1
0	25.5	12.3	36.9
6.9	18.9	5.4	48.3
3	34.5	10.5	34.5
5.7	33	-1.5	60.9
7.8	12.6	20.1	27.9
-3.3	5.4	4.8	30.3
5.4	45.9	0	9.3
54	58.2	17.4	49.2
14.7	80.7	0	96.3
19.2	48	5.7	47.4
3	35.1	9.6	101.1
3.3	24	-0.3	6.3
15	88.5	7.8	16.5
8.1	40.8	8.7	69
32.7	43.8	11.1	38.1
12.3	61.8	-1.8	27.6
7.2	11.1	1.5	105.6
27.6	51	1.8	23.1
0.6	24.3	3.6	45.3
5.7	9.3	9	126
21	37.5	3.3	9.6
-3	9	3	69.6
1.2	7.8	4.2	15.6
17.1	59.1	0.3	5.1
6.6	55.2	4.2	12.3
-2.1	11.7	9	11.7
6	16.8	1.5	36
-1.8	36.6	-2.7	36.3
37.8	82.2	-1.2	10.2
7.8	56.4	-2.7	8.1
0.3	11.1	4.5	12
5.4	18.6	13.8	76.5
0.9	42	-2.7	5.1
43.8	68.1	3	21
5.7	10.8	3.6	6.6
-2.1	14.7	0.9	9.3
5.1	15	1.8	5.4
26.1	51.3	9.9	44.4
0.6	9.6	13.5	40.8
-1.8	10.5	2.1	9.3
11.4	29.4	7.2	44.7
30.3	33	0.3	6.6
10.2	25.8	-3.6	14.4
2.7	54.9	0.9	6
9.9	13.5	1.5	6.9
6.3	9.6	5.7	63.3
3.6	21.3	6.3	31.8
22.8	87.6	3.6	54
8.4	22.2	4.8	10.8
6.3	33.3	-2.1	34.2
6	21	39.9	42.6
2.7	13.2	1.2	19.2
3.6	67.2	6.6	27.6
-3.9	21.6	1.5	7.5
0.6	14.1	-1.2	7.8
-2.1	5.4	1.2	5.7
-3.3	26.7	-0.9	6.6
9	38.4	5.7	28.5
27.9	50.1	-0.6	49.5
2.1	10.5	3.9	12.6
30.3	48	4.2	58.8
3.9	28.5	3.9	55.5
21.3	100.2	8.7	51.9
-1.5	45	2.4	10.8
5.1	14.7	3.3	27.9
9.9	12.3	5.7	28.8
68.1	96.9	-0.9	16.8
0.3	6.3	2.4	6
-1.5	9	9.9	120.3
-0.6	7.2	1.8	35.7
1.2	8.7	4.2	13.5
2.4	31.8	18.3	32.7
6.3	13.5	32.7	53.4
7.5	32.4	-0.6	66.6
12.3	158.1	2.4	61.8
5.7	9.3	-2.7	27
-2.4	82.5	6.9	15
20.7	47.4	2.4	48.9
35.4	51.9	14.4	35.1
6	10.2	1.2	15.6
0	5.4	-2.7	19.8
0.3	5.1	2.1	5.4
6.9	13.5	-1.8	88.2
-3.3	7.8	0	34.2
7.2	7.5	0.3	13.5
-3	7.2	1.2	7.2
27.3	47.4	13.8	58.2
-1.5	15	17.7	29.1
7.8	81.3	-0.6	62.7
-0.3	9	6.6	8.7
6.6	10.8	15.6	73.2
12.3	99.3	12.9	31.2
-0.3	29.7	7.2	19.5
1.8	21.9	4.5	5.1
0.6	85.8	7.5	23.7
-1.5	6.3	6.3	15.9
2.7	6	1.8	13.2
-2.4	43.2	6.3	22.8
3.9	18.6	0	9.9
6.6	10.2	3.6	45
10.2	14.7	6.6	22.8
13.2	34.8	-1.8	12
-2.1	28.5	-2.7	5.4
8.4	22.2	12.3	24
1.5	77.4	23.7	35.4
36.9	83.4	18.6	42.3
14.7	42.3	21	23.4
4.2	9	29.1	35.1
10.2	15.9	1.5	24.3
0.3	16.2	3.3	7.8
-3	64.5	12	38.4
-0.9	6.6	13.8	77.7
11.7	64.5	7.8	20.7
10.2	43.2	0.3	16.8
2.7	31.5	5.7	21.3
3.9	25.5	3	21
6	73.8	14.4	28.8
7.8	22.2	1.8	37.5
0	21.3	18	127.8
0.3	5.7	6.6	17.1
-0.6	8.7	-1.2	8.1
4.2	6.9	-0.9	25.5
9.3	30	15	24.9
0.6	6.6	17.4	48.9
-0.9	7.5	3.3	13.2
27.9	34.2	4.2	46.5
1.8	33.6	-0.3	18.9
2.7	6.3	-3.9	21.3
34.5	49.2	0.6	34.2
1.2	13.8	6.9	30.3
27	51	-0.6	8.4
1.8	13.5	15	35.1
51	59.4	4.2	8.7
9.9	41.7	3.3	9
4.2	8.4	-0.6	6.9
-3.3	9.3	-0.3	8.1
0	7.2	27.9	42.6
3	9.6	4.2	7.2
1.5	13.8	8.7	12.3
6	16.8	25.8	117.6
0.3	15.6	3.3	32.1
0	8.4	11.1	19.2
3.6	15.9	-3.3	19.5
0.9	23.7	8.1	54.6
6.3	18.6	13.5	62.4
0.6	27	-0.3	6.9
1.8	12.9	18	56.4
3.6	15.9	21	81
5.4	8.1	6	94.5
6.3	15.6	18.9	28.8
0.6	15.3	4.8	36.6
-2.1	12	0.6	18.9
1.5	8.7	2.4	11.4
11.4	114.6	0.9	76.2
22.5	40.5	1.5	10.8
6.3	13.5	8.4	35.7
15.6	39.9	11.4	24.6
6.9	48.9	27.6	108.6
-1.8	32.1	0.6	11.7
19.2	53.1	14.7	18
139.2	141.3	-3.9	39.6
81	119.4	2.1	8.7
8.1	51.6	35.1	40.2
-0.6	6.6	10.8	22.2
41.4	46.5	4.2	29.1
-0.9	14.7	16.5	31.2
9.3	21.3	15.3	28.2
4.8	39.3	16.8	21.6
8.7	13.5	1.8	20.1
6.6	23.4	17.4	71.7
6.3	49.5	16.2	29.7
-0.9	14.7	5.1	7.8
5.4	106.8	8.7	55.8
7.5	72	-2.1	20.1
8.4	15	24.9	29.7
9	115.2	31.5	54.3
17.4	30.3	4.8	12.6
-0.3	6.9	0.3	39.3
14.4	34.2	0.9	22.5
2.7	6.3	12.9	29.7
4.2	23.1	4.8	15.3
-2.1	24	17.7	21.3
0.6	11.4	-3.6	8.1
26.1	87	3.6	9.3
4.2	10.2	32.4	47.4
33	117.9	97.2	143.7
-1.8	5.1	13.5	51.9
-0.9	25.5	12	38.1
4.2	67.2	12	15.3
9.6	64.2	12.9	24.9
2.7	9.6	3	6.6
9.9	26.4	24	47.4
4.5	9.9	12	27.3
0	42.6	13.8	33
-1.2	34.5	2.4	5.4
39	42.3	8.7	15.3
6.6	29.1	14.1	63.9
2.1	22.2	9.6	45.9
12.3	19.5	-0.9	23.7
-2.7	12	1.8	18.9
6.6	8.7	17.4	21.3
9	33.6	8.7	26.1
-3.6	80.4	-1.5	66
18.9	129	19.5	27.3
-1.5	50.7	28.5	84
7.5	24	0.3	51.3
12.9	35.1	10.5	28.5
1.2	17.7	4.5	9.6
16.8	30.6	12.9	53.4
0	6.6	42.9	75.3
5.1	34.2	38.4	47.4
1.5	29.7	22.8	37.5
25.2	68.4	125.7	192.9
6.9	28.5	7.5	15.6
16.2	45.6	16.2	37.8
2.1	8.4	17.4	37.5
8.4	36	18	20.4
10.5	51.9	34.5	49.8
55.5	86.4	6.6	30.6
24.9	52.8	0.3	14.7
11.4	35.1	42.3	57
51.6	67.5	3	7.8
7.2	24.9	22.8	30.6
17.4	44.7	11.7	28.5
3.6	14.1	47.1	63.3
7.5	9	15	21
6	7.8	1.2	47.7
5.4	7.8	0	10.2
2.1	8.1	42.9	60
2.1	50.7	3.6	8.7
3.3	22.2	9.6	18.3
10.5	21.6	20.1	41.4
3.3	52.5	7.5	32.1
1.2	15.3	11.1	35.7
4.2	37.5	3.3	16.2
0	7.8	7.5	45.6
4.5	72	3.6	10.2
0.3	8.4	-1.5	6
74.4	107.4	6.3	12.6
3	8.7	5.1	54
-3.3	9.6	21	35.4
21.6	45.6	3.3	51
12.6	51	12.3	29.4
13.5	28.5	15.6	28.8
80.1	123	40.5	62.1
38.7	85.2	10.2	45
14.4	65.1	22.8	28.8
-3.3	13.2	13.2	23.4
7.2	69.6	-1.8	34.8
8.4	9.6	14.4	30.6
10.2	18.6	20.7	30
12.3	12.9	3.3	57.9
16.2	25.8	25.5	41.7
-2.4	9	17.7	53.4
13.8	54	5.1	40.2
-2.1	15.6	6.3	44.7
0	6.9	0	14.7
5.4	8.1	-2.4	21.3
19.8	24	21.3	27.9
21.6	30.6	-0.9	14.4
1.8	43.8	4.5	7.8
-3.3	32.1	8.7	52.2
0.6	5.4	15.9	18
19.5	24.3	30	36.3
21	27.9	25.8	31.5
3.9	103.2	0.6	13.8
42	80.1	21.3	39.9
23.4	54	4.5	14.1
102	154.8	23.7	34.5
88.2	180.6	8.7	54.6
11.1	22.5	35.7	37.2
8.4	39.3	20.4	21
0.3	6.6	9.9	43.2
16.8	33.9	12.9	22.5
22.8	45.9	9.3	13.2
31.2	100.2	13.8	30
6.6	33	-3.9	20.4
15	66.6	1.8	9.6
1.8	43.5	-3	9.9
9.3	13.2	-1.2	17.7
12.3	59.1	1.5	13.2
15.3	41.7	0.3	14.4
5.1	60.9	1.8	7.5
0.6	5.4	0.6	30.9
27.9	149.4	1.2	21
1.5	7.2	19.5	52.2
41.7	58.5	5.4	27.6
0	32.1	3	148.8
2.1	57.3	-0.3	8.7
2.1	6	3.3	9
39.3	49.8	-0.3	5.7
12	52.2	53.1	90
5.1	32.7	-1.2	5.4
59.7	97.8	0	5.1
5.4	8.1	3	5.7
51.9	61.2	1.2	24.9
28.8	32.4	0	15.9
1.2	26.4	13.5	84.3
-0.6	87.3	1.2	10.2
-2.7	46.2	0.6	11.7
7.2	32.7	1.5	8.7
3.3	10.2	0.3	9
-3.6	55.8	0	6.6
78.6	96.3	1.2	5.4
3	11.7	-0.3	7.5
5.4	24	0	25.2
7.8	31.2	-0.3	8.1
29.7	46.2	0.3	26.1
13.8	27.9	0.9	5.4
3.3	59.7	4.5	13.5
2.7	45.9	3.3	6.6
8.7	14.4	0	9.3
53.4	63	-2.1	10.2
10.5	24.6	2.7	7.2
0.6	40.5	-3	42.9
2.7	8.1	5.4	7.5
25.5	33.9	0	66
11.7	34.5	5.1	14.7
32.7	54	4.8	7.5
0.9	14.4	-3.3	21
-0.9	8.1	6.3	33
18.6	19.8	29.4	84.9
11.7	36	-0.3	26.4
14.1	42	-0.6	7.2
33.9	41.1	9.9	36.9
14.1	60.9	-3.9	15.6
27	30.6	-0.3	9
26.7	32.1	-3.9	38.7
20.7	45.3	-3.6	8.4
6.6	23.7	5.7	21.3
4.2	12.9	2.4	27
3.9	24.3	4.2	22.8
9.9	23.4	18.3	36.9
1.2	5.4	28.5	45
24.3	93.3	9	15.9
3.6	24.3	-1.5	31.2
1.5	105	39.9	58.5
26.4	43.5	34.5	47.4
1.8	33	11.1	29.7
9	46.5	21.3	33.3
23.4	30.3	21.6	42.6
-1.2	11.7	13.2	54.3
16.2	76.2	10.5	101.7
7.8	12	6.3	24
3.9	23.1	4.5	16.2
-3	19.8	10.5	22.8
19.2	40.2	16.2	26.4
18.9	58.5	12.9	43.2
0.3	5.4	44.7	112.2
12.9	26.1	27.9	113.7
27.3	44.1	52.2	126.3
-2.1	15.6	37.2	63.9
-0.3	8.4	36	132.3
4.5	6.6	14.1	49.2
-0.9	26.1	1.5	131.1
-2.4	15.3	23.4	34.2
2.1	45.9	12.3	38.1
4.5	5.7	30.6	64.5
15.6	32.7	28.2	32.4
0.6	10.5	1.2	20.4
3	15.3	36.9	39.9
5.1	28.5	3.6	41.4
7.5	24.6	40.2	100.8
1.5	28.8	33.9	61.5
0	7.8	-2.1	6.6
5.7	43.5	11.4	100.2
10.2	81.9	54.3	63.3
5.1	18	42.3	47.4
-0.6	24	78.3	86.4
1.8	15.6	17.7	55.5
9.9	21.9	11.1	52.2
5.4	38.7	37.5	73.8
2.4	165.3	12.9	87.6
0.9	7.2	12	21.9
6	19.8	26.1	44.1
0.3	13.2	1.5	42.9
0	5.7	19.5	34.5
-1.8	16.5	63	66
0.9	18.6	21.6	69.9
7.2	14.1	1.8	10.2
9.9	31.5	25.8	37.8
4.8	21.6	28.2	33.6
4.2	9.9	2.4	7.2
4.2	25.5	10.8	30
0.6	21.3	-3.6	24.6
0.3	13.8	14.4	27.3
0.9	7.8	19.8	23.1
6.6	20.4	3	27
29.4	142.5	6	22.5
9.9	29.1	36.9	44.7
8.4	30.9	48.3	52.5
0.6	30.9	1.5	9.3
5.7	18.9	-0.6	30.3
2.1	34.2	23.7	29.4
4.8	29.7	8.4	25.5
43.5	96	2.7	6.3
2.1	41.4	1.2	6.9
12.9	15	40.5	49.8
4.5	30	12.6	29.4
12.3	26.1	5.7	67.2
3.3	25.8	9.9	29.1
-0.3	17.1	0	9.3
7.2	29.7	-1.8	5.1
6.3	17.7	-0.6	26.1
2.1	9	12	20.1
2.1	7.5	3.9	55.5
26.4	33.9	54.3	81.3
3	16.8	5.1	93
8.4	33.9	-1.2	77.4
1.2	18.9	15.9	45.6
15.6	29.1	24.6	225.6
7.8	15.3	24	32.7
1.5	9.9	0.3	17.7
6.6	33.6	13.8	61.8
2.4	26.7	6	7.5
6.9	27	19.2	135
3.9	13.5	1.5	67.2
19.5	21.9	6	55.5
12.9	24.6	0.6	118.8
1.2	22.8	12	70.2
10.8	33.9	2.4	6
6.6	18	20.4	87.6
-0.6	15.6	25.5	35.4
0.3	5.4	-1.2	36
12	29.1	5.7	81.6
15.6	25.8	-0.3	6.6
0	20.7	23.4	26.7
7.5	22.2	19.2	149.4
1.2	7.8	87.3	162
1.5	71.1	1.2	33.6
7.2	18.3	0.3	39.9
-3.3	6.3	3.6	41.7
10.2	11.1	3	78.9
1.5	44.1	2.7	72
6.9	10.8	-2.7	11.1
-3.3	27.9	1.2	9.3
9.3	43.8	4.5	11.1
4.5	10.8	15	29.7
2.7	8.1	-3.6	6
1.2	27.6	9.9	22.5
-1.2	21	19.8	48
3.3	11.7	3	9.6
24.3	33.6	1.5	28.8
1.8	20.4	0.6	7.2
13.8	21.6	8.1	26.1
3.3	29.7	1.8	7.5
-2.7	28.5	13.5	70.8
39.9	54	0.6	6.6
2.1	19.5	-0.6	13.2
19.8	29.1	3.9	6
19.2	20.4	0	6.6
2.7	75.6	1.8	5.4
1.8	29.1	3.3	31.2
2.4	54.3	2.7	17.1
3.3	22.5	18.9	35.7
-3.9	5.4	18.3	42
5.4	33	17.4	32.7
6.6	14.1	25.2	29.4
2.1	12	1.2	15
29.7	39.3	9.3	11.1
0	9.6	15.3	73.5
3.3	28.8	38.4	46.2
2.7	52.5	16.2	20.4
7.5	35.4	3.9	26.7
1.5	26.1	1.8	7.2
3.6	8.4	0.6	8.7
15.9	33	2.4	41.7
-0.6	40.5	15	53.1
1.5	52.2	47.4	68.7
3.3	11.1	-2.1	51.9
-3.6	6	5.7	25.5
3.6	30.9	-0.6	22.5
12	56.7	21.3	24.6
12.6	44.7	27.3	98.1
5.7	30.3	-1.5	27
15	23.7	8.4	12.6
-0.3	29.7	0.6	21.3
4.8	35.4	1.2	10.8
6.3	74.7	5.7	20.1
2.7	57.6	-1.2	5.1
5.1	78.6	70.5	108.3
11.7	18	0.3	17.7
24	64.8	1.2	5.4
-0.3	27.6	0.9	40.5
5.7	10.2	20.4	52.2
12.3	49.5	2.1	16.8
3.6	24.3	0.9	9.6
4.5	39.3	48	103.2
19.2	43.5	-0.6	29.7
-0.3	8.4	24	47.1
0	16.5	24.6	81
2.7	28.5	48.3	72.3
7.2	62.4	-1.8	6.6
3	10.2	-0.6	40.8
6.6	18	12	135.6
1.5	23.4	12.9	68.4
6	12	-3.9	23.7
12	51.6	3.9	16.2
0.3	15.3	13.8	15.3
0.9	16.8	5.1	10.8
18.9	48.9	0	31.8
1.5	12.3	8.4	100.2
8.4	36.9	-3	23.1
15.6	51.6	51.3	55.5
11.7	28.8	40.5	63.3
22.5	60.6	12.6	28.8
4.8	45.6	13.2	18.9
-1.5	26.1	-0.6	42.9
31.2	79.5	38.7	54.9
12	36.6	13.5	31.8
-1.2	59.4	39	84.3
15	50.7	10.8	60.3
26.1	31.2	12.6	37.8
9.6	54	2.1	9.6
-0.6	6.3	6	44.7
17.4	53.4	31.5	32.7
4.5	17.1	0.6	29.7
-0.6	34.2	5.1	20.1
1.8	30.3	-1.5	34.2
9.6	47.1	2.7	8.4
-0.9	12.6	53.1	100.5
2.7	28.2	0	45.3
12	19.8	-0.3	17.7
-1.5	32.4	4.2	19.5
5.7	45.9	0	12.3
3.9	6.3	21.9	42.9
0.3	6.6	-1.2	21
1.2	41.4	26.4	65.4
-3	7.5	13.2	29.1
12.3	45.6	15.3	20.1
1.8	26.7	6	12.9
3.9	61.8	-2.7	56.7
7.5	62.4	1.8	52.2
3.3	13.8	37.5	65.4
-1.2	26.7	31.5	131.1
4.8	22.8	4.5	14.4
3.6	30.3	64.5	70.5
5.7	33.9	-0.9	5.7
0.9	12.3	29.7	51.3
5.4	28.5	12	91.8
6	20.4	120.3	132.3
0.6	15.3	3	10.5
1.5	8.1	17.1	41.4
0.6	17.4	6	108.9
8.1	35.4	2.1	59.7
0.6	6	4.8	10.2
-0.6	30.6	0	6.3
4.2	33.6	-0.3	22.5
2.1	12	0.3	12.3
3	22.5	0.3	5.4
0.3	21.9	4.8	128.1
0.6	17.1	12.9	30.9
1.8	9.6	3	72.3
4.8	26.7	15.6	29.1
0.3	21.6	0.6	27
2.1	12.9	23.1	41.1
1.2	8.7	38.1	66
-0.3	5.7	-1.8	37.8
9	16.2	22.8	63.6
3.3	5.7	110.7	147.3
20.4	36.9	5.1	31.8
17.4	27.3	27.6	50.1
-2.4	72.6	38.4	108.9
3.3	12.9	22.2	86.7
0.9	151.8	33.6	47.7
24	27	75.6	90.9
4.2	5.7	39.3	43.5
48.3	85.5	0.3	41.4
45	60.9	-0.3	9
51.6	102	4.2	34.5
14.1	28.8	5.4	8.4
13.5	15.3	2.7	9.9
4.2	24.9	10.2	126.9
5.7	19.2	0.6	19.2
17.7	30.3	40.5	64.2
0.3	6.3	32.1	44.1
19.5	29.7	-3	9
25.8	202.8	3.6	5.1
3.3	60.3	2.4	5.1
9.3	23.4	6.6	9.9
2.7	12.9	6.9	9.3
2.4	10.8	4.2	8.7
34.5	56.7	29.1	42.9
2.1	20.1	25.8	25.5
35.1	58.2	6.9	71.7
1.2	28.8	26.1	32.7
19.2	121.8	2.1	13.2
12.9	39.9	58.8	67.5
13.2	76.8	3	7.8
2.7	9.6	28.2	70.5
0.6	21.3	2.7	9.9
3.9	41.1	21.9	32.1
0.3	12	2.1	6
9.6	115.2	25.2	28.5
-2.1	12.3	17.4	27.9
7.8	43.2	21	26.4
0.3	5.1	6.9	34.5
5.1	20.7	0.9	37.5
38.7	122.1	3	6.9
5.4	49.2	-0.6	24.3
-1.5	14.1	7.2	35.1
6.9	41.1	-1.2	12.6
-0.3	6.9	-0.6	6.6
-3	27	1.8	7.8
0.6	5.1	18.9	32.1
1.8	37.5	8.1	23.1
0.6	6	6.3	14.7
12.6	66	17.1	27.6
-3.6	82.8	2.4	6.6
-0.3	6.9	15.9	21
39.6	79.5	3.9	5.4
-2.7	5.4	16.8	22.2
0	20.4	4.5	7.2
14.1	22.2	4.8	12.9
-2.1	20.4	1.2	9.9
48.6	138.6	15.3	25.8
3	5.4	2.1	127.2
47.4	52.8	18.3	18.3
0	39.6	46.8	48.9
21.6	27.9	6.6	54.3
-0.3	10.8	10.5	46.2
4.2	10.8	4.2	22.8
-1.5	7.5	3.9	111.6
18.6	24	6.9	11.7
-2.1	8.4	2.7	25.8
31.8	37.8	6.3	7.8
101.7	149.4	-1.2	33.6
-0.9	7.8	-0.6	6.3
0.6	7.2	3.9	45.9
-1.8	43.5	15	28.8
0	9.9	11.1	25.2
22.5	27.6	0.3	46.2
0.3	92.1	0.6	11.1
-3	34.8	14.7	27.6
18.9	69.3	13.5	29.7
46.8	75	7.2	28.8
9.6	122.1	3.3	23.1
9.9	15.6	21.3	32.1
14.7	60.6	24	30
7.5	10.5	13.8	46.2
10.5	69.6	19.8	33.3
17.7	21.6	9	25.2
9.9	23.1	3	28.8
-2.1	32.7	8.7	29.7
7.8	7.5	6	15.6
1.2	5.1	1.2	13.5
-0.3	5.4	15.6	23.1
27.9	113.7	14.7	49.2
3.9	6.6	1.2	5.1
1.8	6.3	9.6	27.3
58.5	132.6	18.6	46.8
0.3	11.7	16.8	41.1
1.2	12	0.3	39.9
0.3	55.2	18.9	39.6
23.7	30	28.5	47.4
1.8	21	9.3	10.5
0.9	88.8	3.3	19.5
7.5	12.6	6.3	55.5
-1.2	5.1	5.1	31.2
1.8	6.9	21.9	30.6
4.2	9.9	4.2	30
15.6	35.4	2.4	24.9
2.1	10.5	-2.4	10.2
7.8	21.9	1.2	39.3
17.1	18.9	16.8	39.6
5.4	45.6	1.5	74.4
16.2	28.8	1.5	7.8
6.3	21.3	5.1	15.6
-0.9	13.8	16.5	31.2
1.2	6	12.3	55.2
9	22.8	0.9	6.6
5.7	14.7	0.3	5.7
72.3	78.9	1.2	5.1
6.9	15.9	27.9	28.2
5.1	48.6	4.8	33
5.7	44.1	5.4	31.8
18.9	89.7	0.6	7.8
0.9	11.7	8.4	28.5
0.9	23.4	11.4	36.6
21.3	49.2	2.4	12
0.3	8.7	8.7	9.6
5.1	41.4	6.6	18
25.2	63.9	4.2	13.2
6	36	9.9	33.3
-0.6	14.4	-1.2	18.9
30.6	43.8	51	66.9
5.1	11.7	18.6	30
6.3	13.8	-1.8	47.4
21	35.7	65.7	90.3
29.7	33.6	2.4	6.6
0.6	8.1	19.5	47.7
6.9	7.5	3	6
10.5	27	7.2	39.3
-3	24.3	3	5.1
0.3	10.8	2.7	6.9
6.6	14.1	7.5	75.9
7.5	15.3	2.4	39
5.1	7.5	3.3	5.4
-1.8	9.6	11.7	36.9
0	6.9	-1.5	9.3
-2.1	36.6	16.2	45.9
-3	7.2	34.2	42.3
0	7.2	1.5	29.7
8.4	55.5	21.3	30
16.8	80.4	3	22.8
9.6	27.9	16.5	28.8
8.1	14.7	9.9	13.8
0.6	16.5	3.9	6.6
12.9	62.1	-1.2	12.6
1.8	9	0.3	7.5
3.9	5.7	20.1	28.2
3.6	21.3	2.4	21.6
8.7	11.1	31.8	74.4
14.4	58.2	28.5	93.6
8.4	8.4	3	150.6
0	9.3	0.6	31.2
46.5	84.9	2.4	34.2
3	13.5	6	123.3
3	46.8	0.3	30
2.4	6	-0.9	5.7
14.7	33.9	7.8	71.4
7.5	42	1.5	5.4
0.9	18.6	-2.1	5.4
-0.3	8.4	26.1	52.5
-2.1	5.7	-1.8	17.4
16.2	30	1.2	5.1
-1.5	8.1	-2.7	6.9
44.1	48.3	2.4	130.2
68.4	71.4	12.3	51
12.6	26.1	1.8	56.1
20.1	40.2	2.1	21.9
1.2	9.3	0	16.2
1.8	74.1	1.5	46.5
7.2	39.9	4.2	6.3
-0.9	54.9	7.2	36
3	44.4	-3	8.1
20.1	59.1	2.4	167.4
6	11.7	0.3	5.1
-3	7.8	18.9	40.2
13.8	15.9	-0.6	42.3
7.8	39.6	67.5	109.8
0.3	5.1	-3.6	5.7
1.5	12	52.5	70.2
1.2	5.7	2.7	10.2
4.2	10.2	4.8	6.9
8.7	8.4	1.8	41.7
26.1	91.2	119.4	134.4
27.9	35.7	18.3	32.4
3	5.7	-2.1	15.9
1.8	16.8	3.3	21
11.4	45.6	2.4	8.4
-2.7	24.3	3.3	10.5
18.3	58.5	3	9.3
0.3	5.7	12.6	26.1
19.5	44.4	28.2	57.3
6.9	29.4	59.4	63.3
1.2	9.9	6.6	28.8
12	26.7	9.6	10.2
14.1	22.5	11.1	22.5
8.7	19.2	18.3	46.5
6	57.3	-1.2	25.2
1.2	9.6	45.9	57.9
34.8	74.4	3.6	12
31.5	72	12	18.6
-0.3	8.1	6.6	96.3
10.5	68.4	0.6	23.1
0.3	6.6	-2.7	19.2
7.5	38.7	7.2	92.7
-0.6	5.4	3.3	17.1
8.7	12	5.7	6.9
18.9	34.2	1.2	18
7.2	44.1	2.4	24.6
25.2	45.3	33.3	45
14.7	23.7	2.1	5.1
-2.4	9.3	-3	6
4.5	16.2	5.7	54.3
12.9	28.5	14.7	30.6
4.5	31.5	-3.6	18.9
-1.8	29.1	2.7	24
0.9	12	9	45.6
4.5	9	7.8	12.3
3	14.7	53.7	72.9
100.2	188.1	3	5.7
17.1	53.4	1.5	64.5
6.6	20.1	12.3	19.5
0.9	8.7	15.9	15.9
4.8	43.2	8.4	45.9
0	6.6	-0.3	5.7
4.2	8.7	33	57.6
2.1	12.9	8.1	11.1
-2.4	10.8	25.2	65.4
-1.5	9	1.5	8.1
4.2	38.1	-0.6	12
-1.2	6.9	11.1	30
34.5	91.8	1.8	9.3
9.3	51	2.4	6.3
0.6	15.9	0.9	10.2
1.2	24.6	3.3	8.7
10.5	57	11.1	37.8
3.6	14.1	11.7	16.2
25.2	47.1	9.9	20.4
1.8	18.3	0	10.5
4.8	11.1	0.3	9
17.1	30.3	36.9	85.5
5.1	20.4	6	10.8
9.6	26.7	58.8	80.4
2.1	12.3	6.6	33.9
4.8	6.9	0.3	10.2
47.4	63.9	3.9	9.3
4.8	108.3	-0.3	40.5
-3.6	83.1	1.2	9.9
2.1	44.4	27.9	31.8
3.6	7.2	0.3	8.1
30.3	40.8	52.2	125.1
21.3	48.3	-3.3	5.4
28.8	49.2	10.5	13.5
-1.2	6.6	14.1	31.2
-0.6	23.4	37.8	37.2
0	6	0.3	10.8
1.5	5.4	63.9	78.9
0.6	6	0.9	9.3
6.3	141.9	7.8	12
19.2	23.1	5.7	45.6
33	111.6	-0.3	24.6
6.9	23.4	15	32.7
8.1	17.1	19.8	51.3
9.3	32.7	3	7.5
18	53.7	1.5	16.2
18.6	22.2	-2.1	40.5
8.4	29.1	4.8	9.6
-1.2	60.6	42.6	65.4
9.3	8.4	-3.3	93.6
6	24.6	27.9	35.1
0	5.7	0.6	21.6
1.5	11.1	4.5	57.9
92.4	105.6	8.4	10.8
9.3	44.1	-2.1	100.2
-0.9	6.6	1.5	26.4
1.8	23.1	-0.3	7.5
27.9	66.6	11.7	14.1
-0.9	6.9	123	125.4
5.4	5.1	21.3	84.6
-1.2	20.4	0.9	30.6
10.2	33.6	25.2	75.3
46.5	46.5	0.6	84.6
2.7	43.5	4.5	6.3
6	10.2	14.7	32.4
21.9	39.9	8.4	10.5
0.9	23.4	12	21.3
0.3	12.9	0.3	5.7
0	5.1	11.4	19.8
-1.5	15.9	41.7	75.9
-1.5	33.6	49.2	57
-3.3	8.1	0.6	65.4
0.9	5.4	2.7	6.9
-3.3	17.4	0	14.1
0.9	5.7	14.4	16.8
5.1	10.2	3.6	14.7
10.5	23.4	15.9	19.2
14.4	90.3	18.3	67.5
3	190.2	31.2	31.2
19.8	40.5	9	45.3
59.4	90.6	4.2	5.4
52.5	123.3	19.2	67.8
4.2	21.6	1.2	5.7
2.1	6.6	3.6	7.5
18.6	20.7	14.7	47.1
1.5	6	36.3	40.2
0	6.6	4.2	10.2
3.3	93.9	-0.3	6.3
12.6	34.8	14.1	23.1
2.1	10.8	1.2	5.7
3.3	40.5	8.4	15.6
10.2	13.2	-1.8	6.6
12.9	10.8	-3	6.6
-2.7	20.7	1.8	8.1
-3.6	11.4	6	6.6
0.3	9.3	0.3	27.9
2.1	15	3.6	89.4
0	18.9	13.5	48
74.4	144	26.7	39.6
16.2	75.3	12.3	241.5
-3.3	70.8	-1.2	7.2
14.1	19.2	-3	10.5
0.6	22.2	9.3	120.6
0.3	31.8	-1.5	6.3
2.7	12.3	10.8	97.5
9.6	12.6	0.9	6.9
1.2	13.8	209.7	231.3
4.2	8.7	0.9	7.2
4.8	23.4	-1.5	9.9
11.4	71.4	7.8	9.6
0.9	10.8	-1.5	48.9
41.7	156	-0.3	13.2
5.1	19.5	44.4	67.2
18.6	54	32.1	144.3
3.9	99.9	7.5	21.6
-2.4	79.2	4.5	10.5
-1.2	18.3	13.5	36.9
0.6	17.1	1.2	172.5
8.7	37.8	1.5	5.7
-1.2	9.9	7.2	41.7
21.9	29.1	31.8	58.8
1.8	5.7	5.4	63.9
21.6	49.2	-0.6	10.2
41.4	48.3	0.9	6.9
12.6	41.1	3.6	67.8
-2.4	8.4	7.2	97.2
27.9	35.1	96.6	162.6
29.4	38.7	0.9	9.9
6.6	8.1	23.7	123.6
3.6	48.3	0	7.8
1.5	8.7	10.2	16.8
22.8	79.5	-2.1	29.1
2.4	33.6	-0.6	14.4
2.1	16.8	0.9	5.1
4.2	18	20.4	42.6
13.2	40.5	3.3	15
8.4	47.1	3.3	84.9
29.4	42.3	-2.4	6
2.4	14.7	0.6	5.7
0.3	35.4	6.6	13.8
1.2	11.1	-3.3	5.1
3.9	24.9	6.6	12.6
1.8	18.9	-1.5	6.6
13.8	19.8	15.3	15.9
2.7	7.5	-0.3	5.4
18.9	41.7	-0.9	63.9
6	15	12.3	59.1
18.3	125.4	29.4	73.2
23.7	26.7	1.2	6.6
-1.2	140.7	26.4	42
0.6	40.8	4.5	9.3
3	11.4	1.2	17.4
3	15.6	0.9	5.4
-1.5	14.1	-0.6	14.1
0.3	19.8	0.6	6
3	24.9	10.8	17.7
-0.9	5.4	6.3	20.1
12.9	69.3	-0.3	6.3
0.9	12	5.7	7.5
0.6	13.2	-2.1	7.2
56.1	91.5	9.3	8.7
-3.6	15.3	-1.2	7.8
1.5	27.6	3.6	8.7
0.6	13.2	11.1	34.8
-1.5	100.2	16.2	20.4
2.4	17.7	6.9	11.1
2.7	9.3	7.8	25.8
12.9	120.6	6.6	21.3
5.1	7.5	15.9	26.1
0.6	7.8	35.7	220.2
-0.6	8.1	1.8	15
0	5.1	0.6	16.2
0.3	6.6	4.8	17.1
2.4	36.6	24	26.4
64.2	85.5	12.3	112.8
7.2	9.3	3	6
0	5.4	20.1	106.5
34.8	85.5	9.3	11.7
-0.6	13.2	9	17.1
1.5	96	38.7	44.7
-0.9	5.4	37.8	115.2
4.8	9.6	6.3	80.4
0.6	19.5	10.5	23.4
8.7	23.1	22.2	67.2
-0.3	8.1	20.4	26.4
1.2	16.2	112.5	128.1
6	15.9	50.7	72
3	5.1	22.8	92.4
2.7	5.7	1.8	8.7
18	21.6	21.6	37.2
-1.8	14.1	0	8.4
3	8.4	4.2	18
-3.9	66.3	1.8	35.4
7.2	7.5	15.6	31.2
50.1	58.5	2.4	7.8
2.7	8.7	9.9	19.8
6	17.1	4.2	70.8
0.3	9.3	11.7	68.7
1.8	6.6	0.6	19.2
5.4	25.8	33.6	77.7
10.2	14.4	28.5	57.9
3	6	1.5	21
0.6	15.3	20.1	24.6
3.6	11.4	1.8	18
-0.3	7.8	0	37.5
-2.4	12.3	21.9	31.5
22.5	64.8	5.4	18
4.8	14.4	-1.5	42.6
8.7	53.1	-0.9	23.1
30.3	35.1	30.3	36
-3.3	34.2	5.4	12.6
3.9	11.1	4.8	7.5
5.7	58.5	12.6	30.3
21	67.5	9.3	12.6
9.9	18.3	21	23.1
3.3	6	9.3	38.7
6.6	9.3	-3	10.5
12.6	23.7	3.6	5.1
24	142.8	5.7	61.2
45.3	79.8	3.9	25.5
30	46.2	0.9	26.7
142.2	147	16.5	50.4
0	19.2	3	21.9
-3.6	6.3	13.8	21.9
66.9	78.9	1.8	16.8
3	15	-3.3	9.9
26.4	48.3	13.5	30.3
5.1	23.1	-3.3	9.3
36.9	88.8	5.7	15.9
15.6	66	-0.6	6.3
51.3	60	4.2	17.4
6.3	33.9	-0.6	31.5
34.8	53.1	12.3	20.1
12.9	26.4	0.6	41.1
26.7	48.6	-1.5	38.1
6.9	15.6	23.7	36.6
2.4	24.6	-1.2	7.8
0.6	32.7	2.4	10.8
24	39.3	2.7	13.2
-1.2	9.3	5.1	10.5
0.3	11.7	42.3	58.2
-0.3	14.7	7.8	46.8
1.8	40.2	4.5	62.1
10.5	21.9	8.7	10.2
23.1	81	33.9	97.2
22.5	33.6	10.8	72.3
-3.3	43.2	12	56.4
3.9	6.3	7.2	10.8
9.9	11.4	3.9	80.7
-0.6	17.1	20.7	75.9
-3.3	27	-1.8	5.4
-2.7	5.4	0.9	25.2
1.2	21.6	6.3	14.7
8.4	9.9	0.3	27.6
0.3	8.1	-0.3	45.6
1.8	24	14.4	40.8
-0.9	18.9	10.5	18.9
-2.7	9.9	33.3	108.9
2.7	30.6	11.4	75.3
-2.7	10.8	4.2	7.8
2.7	9	44.7	108.9
-1.8	7.5	-1.5	41.1
2.1	8.7	-1.5	43.8
0.9	15	19.5	83.4
-3.3	9	-3.3	20.4
0	6.9	-3	9.6
11.4	15	17.1	20.4
6.3	43.8	8.7	18.6
2.1	7.8	-3	18.3
30.9	37.8	5.7	11.1
5.4	6.9	8.1	18.3
2.1	5.7	-1.5	7.8
12	25.8	6.3	43.2
3.3	8.7	3.9	21.3
-2.7	10.8	0	8.4
-1.8	18.9	1.8	14.7
3	9.6	0.3	14.7
6.6	33.6	33.3	99.6
-3	6.3	7.5	95.1
-1.2	9.6	3.9	11.7
0.3	13.5	9.9	81.3
13.5	36.6	-0.3	6.6
5.1	21.3	14.7	43.8
4.8	12.6	7.2	19.8
12	18.9	0	6.3
96	103.2	12.3	107.1
1.5	7.5	1.5	15.6
5.7	9.3	8.7	33.3
7.8	10.8	14.1	43.5
16.5	77.7	4.5	33.6
-1.2	6	-3.3	15.9
6	10.2	6.6	17.7
1.5	11.1	0.3	9.9
19.8	138.3	8.1	63
0.6	5.4	2.7	13.8
6	28.5	-0.6	7.8
8.4	26.7	2.4	53.4
-2.7	10.2	0.6	12.6
13.8	16.5	18	26.4
8.4	11.1	7.2	10.2
21	34.2	-0.6	18.3
17.1	42	4.2	37.5
-0.6	6	-2.1	11.7
30.3	33	-1.2	6.3
14.7	17.4	9	15
4.5	12.6	6.3	26.4
-0.9	19.8	11.4	61.8
4.5	5.7	9.9	23.7
0.6	20.7	21.6	23.7
-3	22.5	12	14.4
6.9	26.1	33.6	41.4
0.6	8.7	22.8	66.9
4.8	7.8	2.7	5.4
5.4	28.8	13.5	32.4
3	9.9	4.5	8.1
1.2	23.7	2.7	11.1
1.8	6.3	0.9	13.8
7.2	16.5	-1.2	6.3
1.8	6.9	12.6	38.4
12.6	86.1	4.5	37.8
-2.7	14.7	15	30.9
38.1	78	54.3	77.4
4.8	14.7	48.6	85.2
-0.3	5.4	0.6	9.6
15.6	13.8	4.2	37.5
0.3	40.8	1.5	24.9
4.8	10.8	7.8	59.7
17.1	81.6	2.1	8.7
5.7	31.5	48.3	58.2
9.9	10.8	5.1	12
4.5	7.5	13.5	15.6
10.2	21.3	-0.6	6.6
2.1	16.2	-2.4	15.3
-1.8	9	3.6	12.9
30.6	32.7	2.1	9.6
-0.6	23.1	8.1	17.7
10.5	41.7	-0.6	6.3
2.7	5.7	-2.1	5.7
0.6	5.4	38.7	61.5
-1.8	10.8	0.6	8.7
1.2	18.6	-3	12.3
0.6	7.8	0	8.4
-0.3	5.1	3.9	5.1
3.9	8.1	6	9.9
0.9	11.1	9.9	13.8
17.4	48.3	-0.3	47.7
6.6	21	0	9
10.2	26.1	6.9	7.2
1.2	15.9	3	52.8
22.8	34.8	3.9	21.6
1.2	6.6	-2.7	6.3
0	8.4	20.4	138.9
6.6	11.4	6.9	21.9
4.5	15.3	18.3	29.1
39.6	41.7	-1.2	8.7
7.5	15.3	-2.4	84
-1.5	6	-3.3	40.8
0.6	16.2	2.4	29.1
6.9	6.6	3.6	15.9
24	53.7	38.7	53.1
9.6	13.2	113.4	114.9
-2.4	42	0.9	9.9
15.9	33.3	1.8	27.3
-0.3	27.3	97.8	118.5
-2.7	7.8	11.1	33
-0.6	6	1.5	18
-0.6	38.7	20.1	37.8
3.9	10.8	18.6	85.8
6.9	36.6	5.1	7.2
0.6	11.7	0.3	6.9
-2.1	11.4	1.2	10.5
5.1	7.8	9.6	39.6
17.7	25.5	0.9	8.4
2.7	8.7	-0.3	5.1
-0.3	5.1	32.7	36.9
28.5	80.1	6	11.4
20.1	24.6	21	45.3
7.2	18.9	4.5	22.8
12.9	25.2	9.9	48.3
10.5	17.1	2.4	19.5
3.9	77.1	-0.3	20.1
4.8	23.1	6.9	11.7
12.3	30.3	0.6	7.8
23.4	36.6	16.2	15.3
0	21	45.9	57.9
24.6	49.8	-2.4	25.5
0.9	43.2	12.3	36.9
38.4	50.1	-0.3	6
18.3	45.3	2.7	6.3
0.6	6.9	2.7	21.9
16.5	23.1	23.7	42.6
-0.9	17.7	1.2	5.4
8.7	39.9	-0.3	6.9
14.1	30	0.9	16.8
12.6	19.8	41.7	262.8
1.5	13.8	36	41.7
18	23.4	46.8	93
1.5	9.6	5.4	22.5
1.5	65.1	17.4	142.8
28.5	43.2	2.1	21
30.6	42	109.2	128.4
-1.8	48.9	13.8	36.9
3.3	51	1.5	8.1
6.9	36.3	21.3	59.1
7.5	14.1	-1.5	6.9
49.8	88.5	13.8	17.1
6.9	21	3.3	22.5
9	33	0	7.8
2.4	17.4	14.1	70.5
3.3	12.6	30	44.4
13.5	16.5	9.9	30.3
56.4	90.3	12.6	91.5
11.1	71.1	7.8	18.9
2.4	8.7	1.5	6
3	33	0.3	6.9
17.7	53.7	19.2	27.9
40.8	64.8	0.6	33.3
-0.9	7.5	10.5	17.1
-2.4	10.8	11.7	38.7
2.7	63.9	12.6	13.8
10.8	41.4	-0.3	5.1
11.7	17.7	-1.2	5.7
5.7	47.1	0.3	31.2
0.3	5.4
1.8	43.5
3.6	6.9
17.7	26.1
11.7	17.1
12.9	15.6
7.8	9
9.9	50.7
9.3	28.2
49.2	92.7
18	45.3
5.1	19.2
12.6	55.5
6.9	31.5
35.1	41.1
6.6	19.2
12.3	55.5
26.4	62.7
1.5	6.6
7.2	25.8
3.6	40.8
6.6	25.2
20.4	32.4
10.5	49.5
28.5	57.6
4.5	15.6
-2.1	28.5
14.1	72.3
3	15.3
20.7	59.1
31.2	33
0.3	11.1
-2.4	9
11.4	21.9
8.1	25.8
18.9	42.3
6.6	23.1
7.2	18.3
6	28.5
-3.9	14.7
5.1	43.5
147.9	192.6
3.3	8.1
15	19.5
47.4	54.6
0.6	11.4
35.7	125.1
0.9	11.1
12	54.9
0.6	6.3
8.7	11.1
6.6	12.9
1.2	9.3
-1.5	6.9
9	25.8
3	85.2
2.4	8.4
0.9	13.2
0.6	58.8
41.4	45
6	27
4.2	5.1
4.5	10.2
9.6	17.1
13.8	19.2
13.5	24.9
6.3	14.4
9.9	16.2
12.9	56.1
-2.1	19.5
67.2	260.7
8.1	11.1
2.4	10.5
-3	25.5
-1.2	27
4.5	46.8
21.3	27
2.7	7.8
4.5	8.7
-1.5	21.6
-2.1	28.2
5.1	15.3
7.5	24.6
-2.1	7.5
7.5	11.1
-0.9	27.3
-1.2	8.4
7.8	29.7
17.1	30.6
5.7	31.2
14.1	22.2
8.1	13.8
53.1	102.9
9.6	30
7.2	177
51.9	125.7
48	82.5
15.6	54.6
-2.4	5.4
4.2	14.7
4.2	18.9
45.9	84.3
1.8	12
19.8	24.9
0.3	12
1.5	30.3
19.8	121.5
3	6.6
2.7	9.9
12	30.3
-0.3	5.4
3	29.7
2.1	6.6
2.4	33.9
3.9	17.4
-0.6	22.8
13.5	17.4
-3.3	12.3
10.5	42.6
6.9	24.6
51.9	61.8
2.4	14.1
32.7	105
24.6	48.3
-0.3	7.5
2.7	6
4.8	67.5
9.3	30.9
2.7	17.1
5.4	17.4
0.9	16.2
-0.9	9
-1.5	8.4
1.2	26.1
5.1	22.2
0	24
0.3	18.3
-2.4	12.3
4.8	31.5
4.5	25.2
8.1	10.5
4.5	107.7
121.5	129
2.4	5.4
7.5	12.9
12	39.3
1.2	6.6
47.4	51.6
3.6	43.8
5.4	16.5
21.6	25.5
3	26.1
2.7	9.3
0.6	8.1
23.1	32.7
2.1	9.6
0.6	11.7
7.8	19.5
19.8	23.7
-3.6	8.1
3.6	12.6
-1.2	12.6
3	14.4
10.2	24.3
3.3	6.3
19.2	27
23.4	58.2
0	21.3
3.9	5.4
-0.9	7.2
-0.9	70.8
3.9	33.3
0.3	12.6
21.9	65.1
30.6	32.4
1.5	12.9
3.9	43.5
38.7	56.4
-0.6	18
2.1	5.7
11.4	36.3
16.2	28.2
-1.2	26.4
25.2	35.1
-1.2	14.1
0.6	30.6
-3.3	7.8
0.6	6.3
19.5	40.5
8.4	14.7
52.8	145.5
1.8	58.8
0	65.4
1.8	14.4
0	7.5
48	58.5
7.2	6.3
5.7	7.8
25.5	34.8
-3.9	11.4
3.3	15.3
-3.6	6.3
1.8	9
4.5	69
11.7	39
2.4	18.6
33	69
-2.7	6.9
8.7	17.4
17.4	19.8
-3.6	28.5
2.1	9.3
-0.9	8.7
6.3	14.7
1.2	39.3
8.7	17.1
-1.8	5.4
-0.6	15.3
-0.9	30.3
0	5.4
0	5.7
-0.9	7.5
1.2	11.7
24.6	27
8.7	19.5
21.3	175.8
41.1	56.7
0.3	7.5
10.8	18
1.2	9.6
5.4	83.7
1.5	18.9
6.9	10.5
0.6	6.9
-2.1	10.2
28.8	51.6
2.1	30
16.8	23.7
0.9	10.5
4.5	15.3
3.3	10.2
-0.6	116.1
6	22.8
-1.5	52.8
39.6	54
25.2	48.9
4.2	23.4
-2.1	24.3
-0.6	5.1
2.7	20.4
2.4	5.1
7.8	20.7
-0.6	9.3
27	59.1
-1.5	9.6
35.7	101.7
0.3	6
4.8	11.1
2.7	15.3
-0.6	5.7
-2.7	7.2
4.5	9.6
-2.7	37.8
-0.9	33.6
5.4	8.1
6	14.7
2.7	11.7
3.3	8.1
0	9.6
-0.6	15.6
-0.3	5.7
4.8	12.6
1.2	5.1
-0.9	8.4
2.1	9
2.7	7.2
-2.7	5.1
3.6	12.3
3.3	6.6
-0.6	5.4
-3	33.6
1.8	6.3
5.1	9
3	9.6
-2.7	12.6
1.5	9.9
5.1	35.1
-1.5	5.4
13.5	38.4
29.7	51.9
3.3	6.3
24.6	40.2
3.9	17.7
21.9	97.2
-2.7	26.7
8.4	24.6
3.9	52.2
2.7	5.4
52.2	54.6
10.2	14.7
9.3	15.9
15.6	76.5
16.2	29.1
7.5	13.5
-1.2	5.7
-2.4	26.1
-1.2	48.3
3.6	12.3
3.3	20.7
18	45
0	13.5
19.2	47.4
18	45
9.6	62.1
11.4	30
0.3	37.8
3.9	13.8
-3.6	11.4
14.4	106.2
3.3	18.9
16.2	31.5
4.8	130.5
5.4	19.2
3	7.8
13.5	33.9
31.5	69.3
-1.8	99
-3.3	9.9
27	83.7
2.4	5.1
9.6	13.8
20.7	44.7
3	27
2.7	6
25.2	48
13.5	36.3
0.9	16.5
1.2	51.9
31.5	68.1
4.8	37.5
3.9	26.1
3.9	10.2
0	10.8
12.6	23.7
33.3	36.9
11.1	31.8
8.7	33.3
16.2	33.6
5.7	12.6
9	13.5
10.5	21.6
1.8	9.6
1.5	6.3
2.4	5.4

## Sheet: Fig. 4h,i
		[5-20s]			(20-50s]			>50s
		Exp1	Exp2	Exp3	Exp1	Exp2	Exp3	Exp1	Exp2	Exp3
CTRL siRNA	Nuc	7.9096	5.01319	8.39552	3.38983	2.63852	3.35821	1.50659	1.45119	0.373134
	CCM	24.4821	24.8021	27.6119	7.9096	10.1583	6.90299	2.63653	3.16623	2.23881
	FTC	14.5009	11.4776	16.0448	19.9623	26.1214	22.7612	17.7024	15.1715	12.3134
CLCa siRNA	Nuc	7.07395	3.9039	8.09717	2.89389	3.3033	2.22672	0.96463	0.750751	0.607287
	CCM	23.1511	20.2703	23.8866	9.96785	9.30931	8.50202	2.89389	3.45345	3.03644
	FTC	10.9325	9.00901	15.3846	25.4019	32.4324	19.0283	16.7203	17.5676	19.2308

## Sheet: Fig. 5f,g
Huvecs	Curved					Flat
VEGFvsTime	10-20	20-40	40-60	60-80	80-100	10-20	20-40	40-60	60-80	80-100		Curv Total	Flat Total	Ratio			Curved					Flat					Curv Total	Flat Total
08.03.20																Cell size	10-20	20-40	40-60	60-80	80-100	10-20	20-40	40-60	60-80	80-100
Cell1_0.3s	20	24	7	6	3	2	2	0	0	0		60	4	0.0666667		1848	0.0108225	0.012987	0.00378788	0.00324675	0.00162338	0.00108225	0.00108225	0	0	0	0.00649351	0.0004329
Cell2_0.3s	14	9	7	6	4	0	0	0	0	0		40	0	0		2056	0.00680934	0.00437743	0.00340467	0.00291829	0.00194553	0	0	0	0	0	0.00389105	0
08.05.20
Cell1_0.3s	11	14	3	4	1	13	6	4	0	0		33	23	0.69697		3120	0.00352564	0.00448718	0.000961538	0.00128205	0.000320513	0.00416667	0.00192308	0.00128205	0	0	0.00211538	0.00147436
Cell2_0.3s	20	14	12	8	8	7	12	4	2	2		62	27	0.435484		2268	0.00881834	0.00617284	0.00529101	0.00352734	0.00352734	0.00308642	0.00529101	0.00176367	0.000881834	0.000881834	0.00546737	0.00238095
Cell3_0.3s	4	6	7	1	1	0	4	1	0	0		19	5	0.263158		1664	0.00240385	0.00360577	0.00420673	0.000600962	0.000600962	0	0.00240385	0.000600962	0	0	0.00228365	0.000600962
08.09.20
Cell1_0.3s	6	6	5	2	2	3	1	0	0	0		21	4	0.190476		1902	0.00315457	0.00315457	0.00262881	0.00105152	0.00105152	0.00157729	0.000525762	0	0	0	0.0022082	0.00042061
Cell2_0.3s	33	34	18	11	0	8	15	8	2	0		96	33	0.34375		2066	0.0159729	0.0164569	0.00871249	0.0053243	0	0.00387222	0.00726041	0.00387222	0.000968054	0	0.00929332	0.00319458
Cell3_0.3s	37	42	16	15	6	16	10	3	2	2		116	33	0.284483		2404	0.015391	0.0174709	0.00665557	0.0062396	0.00249584	0.00665557	0.00415973	0.00124792	0.000831947	0.000831947	0.00965058	0.00274542

[truncated: 8 more sheets: Fig. 5h,i, Fig. 5j,k, Sup Fig. 1, Sup FIg. 4, Sup Fig. 5b, c, Sup Fig. 6b, Sup Fig. 7a, Sup Fig. 7b]
